# Supplementary material for: Characterization of arbovirus infections in patients within Haiti by screening discarded malaria rapid diagnostic test cassettes
Source: PLoS Negl Trop Dis. 2026 Mar 20;20(3):e0014089. doi: 10.1371/journal.pntd.0014089 (PMC13004502; doi:10.1371/journal.pntd.0014089)
Supplement: S1 Fig — (XLSX) [file pntd.0014089.s002.xlsx]

## Sheet: RDT arbovirus data
New Sample ID	Year collected	Batch	RDT result	RNase P (Cq)	Flavivirus spp. (Cq)	DENV-1 (Cq)	DENV-2 (Cq)	DENV-3 (Cq)	DENV-4 (Cq)	Alphavirus spp. (Cq)	Oropouche virus (Cq)
1	2021	1	unknown (not recorded)	32.0398	negative	-	-	-	-	-	-
2	2021	1	unknown (not recorded)	30.2381	negative	-	-	-	-	-	-
3	2021	1	unknown (not recorded)	39.2265	negative	-	-	-	-	-	-
4	2021	1	unknown (not recorded)	28.4975	negative	-	-	-	-	-	-
5	2021	1	unknown (not recorded)	27.3556	negative	-	-	-	-	-	-
6	2021	1	unknown (not recorded)	30.719	negative	-	-	-	-	-	-
7	2021	1	unknown (not recorded)	28.3238	negative	-	-	-	-	-	-
8	2021	1	unknown (not recorded)	31.6066	negative	-	-	-	-	-	-
84	2021	1	-	27.506	negative	-	-	-	-	negative	-
85	2021	1	-	30.491	negative	-	-	-	-	negative	-
86	2021	1	-	29.974	negative	-	-	-	-	negative	-
88	2021	1	-	30.55	negative	-	-	-	-	negative	-
89	2021	1	-	30.568	negative	-	-	-	-	negative	-
90	2021	1	-	29.491	negative	-	-	-	-	negative	-
92	2021	1	-	31.348	negative	-	-	-	-	negative	-
94	2021	1	-	29.06	negative	-	-	-	-	negative	-
95	2021	1	-	29.144	negative	-	-	-	-	-	-
96	2021	1	-	29.049	negative	-	-	-	-	negative	-
97	2021	1	-	30.663	negative	-	-	-	-	negative	-
100	2021	1	-	30.408	negative	-	-	-	-	negative	-
101	2021	1	-	30.226	negative	-	-	-	-	-	-
102	2021	1	-	29.516	negative	-	-	-	-	negative	-
103	2021	1	-	28.722	negative	-	-	-	-	negative	-
104	2021	1	-	29.743	negative	-	-	-	-	negative	-
107	2021	1	-	28.591	negative	-	-	-	-	negative	-
108	2021	1	-	28.514	negative	-	-	-	-	negative	-
109	2021	1	-	29.662	negative	-	-	-	-	negative	-
110	2021	1	-	29.052	negative	-	-	-	-	-	-
111	2021	1	-	29.051	negative	-	-	-	-	negative	-
112	2021	1	-	30.223	negative	-	-	-	-	negative	-
113	2021	1	-	31.272	negative	-	-	-	-	negative	-
114	2021	1	-	30.553	negative	-	-	-	-	negative	-
115	2021	1	+	28.771	negative	-	-	-	-	negative	-
123	2021	1	-	22.878	negative	-	-	-	-	negative	-
125	2021	1	-	29.974	negative	-	-	-	-	negative	-
126	2021	1	-	31.265	negative	-	-	-	-	negative	-
127	2021	1	-	31.127	negative	-	-	-	-	negative	-
128	2021	1	-	29.665	negative	-	-	-	-	negative	-
129	2021	1	-	28.13	negative	-	-	-	-	negative	-
130	2021	1	-	28.683	negative	-	-	-	-	-	-
134	2021	1	-	27.309	negative	-	-	-	-	negative	-
135	2021	1	-	27.471	negative	-	-	-	-	negative	-
139	2021	1	-	28.07	negative	-	-	-	-	negative	-
140	2021	1	-	28.371	negative	-	-	-	-	negative	-
141	2021	1	-	26.596	negative	-	-	-	-	negative	-
144	2021	1	-	27.799	negative	-	-	-	-	negative	-
146	2021	1	-	29.112	negative	-	-	-	-	negative	-
148	2021	1	-	30.133	negative	-	-	-	-	negative	-
150	2021	1	-	29.01	negative	-	-	-	-	negative	-
151	2021	1	-	27.95	negative	-	-	-	-	negative	-
152	2021	1	-	29.132	negative	-	-	-	-	negative	-
155	2021	1	-	29.177	negative	-	-	-	-	negative	-
157	2021	1	-	28.522	negative	-	-	-	-	negative	-
158	2021	1	-	29.231	negative	-	-	-	-	negative	-
159	2021	1	-	29.541	negative	-	-	-	-	negative	-
160	2021	1	-	30.73	negative	-	-	-	-	negative	-
161	2021	1	-	27.656	negative	-	-	-	-	negative	-
162	2021	1	-	31.375	negative	-	-	-	-	negative	-
163	2021	1	-	29.27	negative	-	-	-	-	negative	-
164	2021	1	-	30.081	negative	-	-	-	-	negative	-
165	2021	1	-	29.763	negative	-	-	-	-	negative	-
166	2021	1	-	29.898	negative	-	-	-	-	negative	-
167	2021	1	-	29.322	negative	-	-	-	-	-	-
168	2021	1	-	29.982	negative	-	-	-	-	negative	-
169	2021	1	-	28.391	negative	-	-	-	-	negative	-
170	2021	1	-	30.267	negative	-	-	-	-	negative	-
171	2021	1	-	30.729	negative	-	-	-	-	negative	-
172	2021	1	-	30.89	negative	-	-	-	-	negative	-
174	2021	1	-	28.866	negative	-	-	-	-	negative	-
175	2021	1	-	30.284	negative	-	-	-	-	negative	-
176	2021	1	-	28.692	negative	-	-	-	-	negative	-
177	2021	1	-	30.658	negative	-	-	-	-	negative	-
178	2021	1	-	28.412	negative	-	-	-	-	negative	-
179	2021	1	-	30.217	negative	-	-	-	-	negative	-
180	2021	1	-	29.182	negative	-	-	-	-	negative	-
181	2021	1	-	31.361	negative	-	-	-	-	-	-
182	2021	1	-	29.474	negative	-	-	-	-	negative	-
183	2021	1	-	31.43	negative	-	-	-	-	negative	-
185	2021	1	-	30.599	negative	-	-	-	-	-	-
187	2021	1	-	28.99	negative	-	-	-	-	-	-
188	2021	1	-	29.852	negative	-	-	-	-	-	-
189	2021	1	-	29.578	negative	-	-	-	-	-	-
190	2021	1	-	28.954	negative	-	-	-	-	-	-
191	2021	1	-	30.054	negative	-	-	-	-	-	-
192	2021	1	-	29.837	negative	-	-	-	-	-	-
193	2021	1	-	30.645	negative	-	-	-	-	-	-
194	2021	1	-	30.243	negative	-	-	-	-	-	-
195	2021	1	-	31.68	negative	-	-	-	-	-	-
196	2021	1	-	31.078	negative	-	-	-	-	-	-
197	2021	1	-	30.088	negative	-	-	-	-	-	-
198	2021	1	-	28.846	negative	-	-	-	-	-	-
199	2021	1	-	30.63	negative	-	-	-	-	-	-
200	2021	1	-	29.811	negative	-	-	-	-	-	-
201	2021	1	-	30.621	negative	-	-	-	-	-	-
202	2021	1	-	30.113	negative	-	-	-	-	-	-
203	2021	1	-	28.907	negative	-	-	-	-	-	-
204	2021	1	-	29.829	negative	-	-	-	-	-	-
205	2021	1	-	30.01	negative	-	-	-	-	-	-
206	2021	1	-	32.277	negative	-	-	-	-	-	-
207	2021	1	-	30.007	negative	-	-	-	-	-	-
209	2021	1	-	30.648	negative	-	-	-	-	-	-
210	2021	1	-	30.978	negative	-	-	-	-	-	-
211	2021	1	-	29.792	negative	-	-	-	-	-	-
212	2021	1	-	31.279	negative	-	-	-	-	-	-
213	2021	1	-	32.733	negative	-	-	-	-	-	-
214	2021	1	-	29.406	negative	-	-	-	-	-	-
215	2021	1	-	31.322	negative	-	-	-	-	-	-
216	2021	1	-	29.096	negative	-	-	-	-	-	-
217	2021	1	-	30.438	negative	-	-	-	-	-	-
218	2021	1	-	31.988	negative	-	-	-	-	-	-
219	2021	1	-	30.869	negative	-	-	-	-	-	-
220	2021	1	-	33.683	negative	-	-	-	-	-	-
221	2021	1	-	28.901	negative	-	-	-	-	-	-
222	2021	1	-	35.139	negative	-	-	-	-	-	-
223	2021	1	-	31.234	negative	-	-	-	-	-	-
224	2021	1	-	30.699	negative	-	-	-	-	-	-
225	2021	1	-	31.405	negative	-	-	-	-	-	-
226	2021	1	-	31.382	negative	-	-	-	-	-	-
227	2021	1	-	33.098	negative	-	-	-	-	-	-
228	2021	1	-	24.918	negative	-	-	-	-	-	-
229	2021	1	-	31.852	negative	-	-	-	-	-	-
230	2021	1	-	30.699	negative	-	-	-	-	-	-
231	2021	1	-	29.631	negative	-	-	-	-	-	-
232	2021	1	-	28.45	negative	-	-	-	-	-	-
233	2021	1	-	26.444	negative	-	-	-	-	-	-
234	2021	1	-	30.269	negative	-	-	-	-	-	-
235	2021	1	-	28.49	negative	-	-	-	-	-	-
236	2021	1	-	26.563	negative	-	-	-	-	-	-
237	2021	1	-	30.396	negative	-	-	-	-	-	-
238	2021	1	-	30.444	negative	-	-	-	-	-	-
239	2021	1	-	31.805	negative	-	-	-	-	-	-
240	2021	1	-	32.301	negative	-	-	-	-	-	-
241	2021	1	-	30.648	negative	-	-	-	-	-	-
242	2021	1	-	30.396	negative	-	-	-	-	-	-
243	2021	1	-	30.816	negative	-	-	-	-	-	-
244	2021	1	-	29.723	negative	-	-	-	-	-	-
245	2021	1	-	31.969	negative	-	-	-	-	-	-
246	2021	1	-	31.293	negative	-	-	-	-	-	-
247	2021	1	-	38.113	negative	-	-	-	-	-	-
248	2021	1	-	31.034	negative	-	-	-	-	-	-
249	2021	1	-	30.194	negative	-	-	-	-	-	-
250	2021	1	-	28.79	negative	-	-	-	-	-	-
251	2021	1	-	32.715	negative	-	-	-	-	-	-
252	2021	1	-	32.868	negative	-	-	-	-	-	-
253	2021	1	-	33.256	negative	-	-	-	-	-	-
254	2021	1	-	33.176	negative	-	-	-	-	-	-
255	2021	1	-	34.602	negative	-	-	-	-	-	-
256	2021	1	-	24.046	negative	-	-	-	-	-	-
257	2021	1	-	31.264	negative	-	-	-	-	-	-
258	2021	1	-	29.66	negative	-	-	-	-	-	-
259	2021	1	-	28.258	negative	-	-	-	-	-	-
260	2021	1	-	29.862	negative	-	-	-	-	-	-
261	2021	1	-	30.612	negative	-	-	-	-	-	-
262	2021	1	-	31.009	negative	-	-	-	-	-	-
263	2021	1	-	30.865	negative	-	-	-	-	-	-
264	2021	1	-	31.19	negative	-	-	-	-	-	-
265	2021	1	-	29.5	negative	-	-	-	-	-	-
266	2021	1	-	30.696	negative	-	-	-	-	-	-
267	2021	1	-	30.289	negative	-	-	-	-	-	-
268	2021	1	-	31.601	negative	-	-	-	-	-	-
269	2021	1	-	30.572	negative	-	-	-	-	-	-
270	2021	1	-	30.622	negative	-	-	-	-	-	-
271	2021	1	-	31.9	negative	-	-	-	-	-	-
272	2021	1	-	Indeterminate	negative	-	-	-	-	-	-
273	2021	1	-	30.88	negative	-	-	-	-	-	-
274	2021	1	-	29.655	negative	-	-	-	-	-	-
275	2021	1	-	29.972	negative	-	-	-	-	-	-
276	2021	1	-	30.001	negative	-	-	-	-	-	-
277	2021	1	-	31.188	negative	-	-	-	-	-	-
278	2021	1	-	30.188	negative	-	-	-	-	-	-
279	2021	1	-	30.125	negative	-	-	-	-	-	-
280	2021	1	-	32.012	negative	-	-	-	-	negative	-
281	2021	1	-	30.969	negative	-	-	-	-	-	-
282	2021	1	-	28.472	negative	-	-	-	-	negative	-
283	2021	1	-	29.936	negative	-	-	-	-	negative	-
284	2021	1	-	30.292	negative	-	-	-	-	negative	-
285	2021	1	-	29.357	negative	-	-	-	-	negative	-
286	2021	1	-	30.482	negative	-	-	-	-	negative	-
287	2021	1	-	31.329	negative	-	-	-	-	negative	-
288	2021	1	-	28.823	negative	-	-	-	-	negative	-
289	2021	1	-	28.919	negative	-	-	-	-	negative	-
290	2021	1	-	31.677	negative	-	-	-	-	negative	-
291	2021	1	-	33.295	negative	-	-	-	-	negative	-
292	2021	1	-	30.8	negative	-	-	-	-	negative	-
293	2021	1	-	28.888	negative	-	-	-	-	negative	-
294	2021	1	-	29.064	negative	-	-	-	-	negative	-
295	2021	1	-	28.16	negative	-	-	-	-	negative	-
296	2021	1	-	29.886	negative	-	-	-	-	negative	-
297	2021	1	-	31.977	negative	-	-	-	-	negative	-
298	2021	1	-	30.115	negative	-	-	-	-	-	-
299	2021	1	-	Indeterminate	negative	-	-	-	-	negative	-
300	2021	1	-	Indeterminate	negative	-	-	-	-	-	-
301	2021	1	-	33.779	negative	-	-	-	-	negative	-
302	2021	1	-	29.195	negative	-	-	-	-	-	-
303	2021	1	-	25.981	negative	-	-	-	-	-	-
304	2021	1	-	23.968	negative	-	-	-	-	negative	-
305	2021	1	-	27.122	negative	-	-	-	-	-	-
306	2021	1	-	28.26	negative	-	-	-	-	-	-
307	2021	1	-	23.988	negative	-	-	-	-	-	-
308	2021	1	-	29.346	negative	-	-	-	-	negative	-
309	2021	1	-	24.553	negative	-	-	-	-	-	-
310	2021	1	-	28.351	negative	-	-	-	-	-	-
311	2021	1	-	28.21	negative	-	-	-	-	-	-
312	2021	1	-	27.91	negative	-	-	-	-	-	-
313	2021	1	-	23.493	negative	-	-	-	-	-	-
314	2021	1	-	29.41	negative	-	-	-	-	negative	-
315	2021	1	-	21.925	negative	-	-	-	-	-	-
316	2021	1	-	26.255	negative	-	-	-	-	-	-
317	2021	1	-	29.153	negative	-	-	-	-	-	-
318	2021	1	-	30.076	negative	-	-	-	-	-	-
319	2021	1	-	29.454	negative	-	-	-	-	-	-
320	2021	1	-	30.337	negative	-	-	-	-	-	-
321	2021	1	-	23.284	negative	-	-	-	-	-	-
322	2021	1	-	26.487	negative	-	-	-	-	-	-
323	2021	1	-	24.263	negative	-	-	-	-	negative	-
324	2021	1	-	26.038	negative	-	-	-	-	negative	-
325	2021	1	-	27.088	negative	-	-	-	-	-	-
326	2021	1	-	24	negative	-	-	-	-	-	-
327	2021	1	-	30.997	negative	-	-	-	-	negative	-
328	2021	1	-	24.013	negative	-	-	-	-	-	-
329	2021	1	-	24.054	negative	-	-	-	-	negative	-
330	2021	1	-	22.898	negative	-	-	-	-	negative	-
331	2021	1	-	22.482	negative	-	-	-	-	-	-
332	2021	1	-	23.642	negative	-	-	-	-	negative	-
333	2021	1	-	28.627	negative	-	-	-	-	-	-
334	2021	1	-	21.472	negative	-	-	-	-	-	-
335	2021	1	-	25.758	negative	-	-	-	-	-	-
336	2021	1	-	23.395	negative	-	-	-	-	negative	-
337	2021	1	-	30.516	negative	-	-	-	-	-	-
338	2021	1	-	28.695	negative	-	-	-	-	negative	-
339	2021	1	-	23.662	negative	-	-	-	-	-	-
340	2021	1	-	21.098	negative	-	-	-	-	-	-
341	2021	1	-	21.547	negative	-	-	-	-	negative	-
342	2021	1	-	25.443	negative	-	-	-	-	-	-
343	2021	1	-	28.779	negative	-	-	-	-	negative	-
344	2021	1	-	29.792	negative	-	-	-	-	-	-
345	2021	1	-	26.843	negative	-	-	-	-	negative	-
346	2021	1	-	24.57	negative	-	-	-	-	-	-
347	2021	1	-	24.543	negative	-	-	-	-	-	-
348	2021	1	-	22.646	negative	-	-	-	-	-	-
349	2021	1	-	22.615	negative	-	-	-	-	-	-
350	2021	1	-	23.881	negative	-	-	-	-	-	-
351	2021	1	-	26.895	negative	-	-	-	-	negative	-
352	2021	1	-	30.241	negative	-	-	-	-	-	-
353	2021	1	-	29.683	negative	-	-	-	-	-	-
354	2021	1	-	22.737	negative	-	-	-	-	-	-
355	2021	1	-	29.24	negative	-	-	-	-	-	-
356	2021	1	-	21.789	negative	-	-	-	-	-	-
357	2021	1	-	27.573	negative	-	-	-	-	-	-
358	2021	1	-	24.78	negative	-	-	-	-	-	-
359	2021	1	-	29.702	negative	-	-	-	-	-	-
360	2021	1	-	29.227	negative	-	-	-	-	-	-
361	2021	1	-	22.599	negative	-	-	-	-	-	-
362	2021	1	-	22.721	negative	-	-	-	-	-	-
363	2021	1	-	23.128	negative	-	-	-	-	-	-
365	2021	1	-	21.91	negative	-	-	-	-	-	-
366	2021	1	-	24.914	negative	-	-	-	-	-	-
367	2021	1	-	22.49	negative	-	-	-	-	-	-
368	2021	1	-	24.957	negative	-	-	-	-	-	-
369	2021	1	-	23.765	negative	-	-	-	-	-	-
370	2021	1	-	29.111	negative	-	-	-	-	-	-
371	2021	1	-	24.933	negative	-	-	-	-	-	-
1001	2023	2	-	27.431	negative	-	-	-	-	-	-
1002	2023	2	-	27.086	negative	-	-	-	-	-	-
1003	2023	2	-	24.834	negative	-	-	-	-	negative	-
1004	2023	2	-	23.304	negative	-	-	-	-	-	-
1005	2023	2	-	28.678	negative	-	-	-	-	-	-
1006	2023	2	-	23.739	negative	-	-	-	-	-	-
1007	2023	2	-	24.349	negative	-	-	-	-	-	-
1008	2023	2	-	21.965	negative	-	-	-	-	negative	-
1009	2023	2	-	24.768	negative	-	-	-	-	-	-
1010	2023	2	-	20.716	negative	-	-	-	-	-	-
1011	2023	2	-	22.903	negative	-	-	-	-	negative	-
1012	2023	2	-	24.329	negative	-	-	-	-	-	-
1013	2023	2	-	21.056	negative	-	-	-	-	negative	-
1014	2023	2	-	26.425	negative	-	-	-	-	-	-
1015	2023	2	-	25.633	negative	-	-	-	-	-	-
1016	2023	2	-	26.077	negative	-	-	-	-	-	-
1017	2023	2	-	28.106	negative	-	-	-	-	-	-
1018	2023	2	-	25.045	negative	-	-	-	-	-	-
1019	2023	2	-	22.65	negative	-	-	-	-	negative	-
1020	2023	2	-	23.173	negative	-	-	-	-	-	-
1021	2023	2	-	26.892	negative	-	-	-	-	negative	-
1022	2023	2	-	24.985	negative	-	-	-	-	-	-
1023	2023	2	-	25.736	negative	-	-	-	-	-	-
1024	2023	2	-	26.534	negative	-	-	-	-	-	-
1025	2023	2	-	25.094	negative	-	-	-	-	negative	-
1026	2023	2	-	23.61	negative	-	-	-	-	negative	-
1027	2023	2	-	29.935	negative	-	-	-	-	negative	-
1028	2023	2	-	30.063	negative	-	-	-	-	-	-
1029	2023	2	-	25.395	negative	-	-	-	-	negative	-
1030	2023	2	-	28.414	negative	-	-	-	-	negative	-
1031	2023	2	-	23.734	negative	-	-	-	-	negative	-
1032	2023	2	-	24.1	negative	-	-	-	-	-	-
1033	2023	2	-	23.515	negative	-	-	-	-	-	-
1034	2023	2	-	27.869	negative	-	-	-	-	negative	-
1035	2023	2	-	21.774	negative	-	-	-	-	-	-
1036	2023	2	-	24.05	negative	-	-	-	-	negative	-
1037	2023	2	-	28.513	negative	-	-	-	-	negative	-
1038	2023	2	-	22.254	negative	-	-	-	-	-	-
1039	2023	2	-	22.593	negative	-	-	-	-	negative	-
1040	2023	2	-	26.676	negative	-	-	-	-	negative	-
1041	2023	2	-	24.818	negative	-	-	-	-	negative	-
1042	2023	2	-	24.477	negative	-	-	-	-	negative	-
1043	2023	2	-	26.91	negative	-	-	-	-	-	-
1044	2023	2	-	25.167	negative	-	-	-	-	-	-
1045	2023	2	-	21.904	negative	-	-	-	-	-	-
1046	2023	2	-	25.134	negative	-	-	-	-	-	-
1047	2023	2	-	25.925	negative	-	-	-	-	-	-
1048	2023	2	-	26.634	negative	-	-	-	-	-	-
1049	2023	2	-	28.983	negative	-	-	-	-	-	-
1050	2023	2	-	23.049	negative	-	-	-	-	-	-
1051	2023	2	-	21.646	negative	-	-	-	-	-	-
1052	2023	2	-	20.407	negative	-	-	-	-	negative	-
1053	2023	2	-	21.619	negative	-	-	-	-	-	-
1054	2023	2	+	21.365	negative	-	-	-	-	-	-
1055	2023	2	-	23.302	negative	-	-	-	-	-	-
1056	2023	2	-	23.895	negative	-	-	-	-	-	-
1057	2023	2	-	22.514	negative	-	-	-	-	negative	-
1058	2023	2	-	25.192	negative	-	-	-	-	-	-
1059	2023	2	-	24.835	negative	-	-	-	-	-	-
1060	2023	2	-	25.238	negative	-	-	-	-	-	-
1061	2023	2	-	23.449	negative	-	-	-	-	-	-
1062	2023	2	-	20.098	negative	-	-	-	-	-	-
1063	2023	2	-	18.874	negative	-	-	-	-	negative	-
1064	2023	2	-	22.495	negative	-	-	-	-	negative	-
1065	2023	2	-	21.891	negative	-	-	-	-	-	-
1066	2023	2	-	22.517	negative	-	-	-	-	-	-
1067	2023	2	-	20.829	negative	-	-	-	-	negative	-
1068	2023	2	-	24.354	negative	-	-	-	-	negative	-
1069	2023	2	-	26.084	negative	-	-	-	-	-	-
1070	2023	2	-	24.595	negative	-	-	-	-	negative	-
1071	2023	2	-	22.348	negative	-	-	-	-	-	-
1072	2023	2	-	22.978	negative	-	-	-	-	negative	-
1073	2023	2	-	21.154	negative	-	-	-	-	negative	-
1074	2023	2	-	21.93	negative	-	-	-	-	negative	-
1075	2023	2	-	21.25	negative	-	-	-	-	negative	-
1076	2023	2	-	22.546	negative	-	-	-	-	negative	-
1077	2023	2	-	21.255	negative	-	-	-	-	negative	-
1078	2023	2	-	21.772	negative	-	-	-	-	negative	-
1079	2023	2	+	21.735	-	-	-	-	-	negative	-
1080	2023	2	-	23.348	negative	-	-	-	-	-	-
1081	2023	2	-	23.348	negative	-	-	-	-	negative	-
1083	2023	2	-	21.944	negative	-	-	-	-	negative	-
1084	2023	2	-	21.672	-	-	-	-	-	negative	-
1085	2023	2	-	22.397	negative	-	-	-	-	negative	-
1086	2023	2	-	23.178	negative	-	-	-	-	negative	-
1087	2023	2	-	24.457	negative	-	-	-	-	negative	-
1088	2023	2	-	23.377	negative	-	-	-	-	negative	-
1089	2023	2	-	24.746	negative	-	-	-	-	negative	-
1090	2023	2	-	24.369	negative	-	-	-	-	negative	-
1091	2023	2	-	21.682	negative	-	-	-	-	negative	-
1092	2023	2	Indeterminate	23.92	negative	-	-	-	-	negative	-
1093	2023	2	-	22.355	negative	-	-	-	-	-	-
1095	2023	2	-	22.524	negative	-	-	-	-	negative	-
1096	2023	2	-	21.092	negative	-	-	-	-	-	-
1097	2023	2	-	24.904	negative	-	-	-	-	negative	-
1098	2023	2	-	23.544	negative	-	-	-	-	negative	-
1100	2023	2	-	24.328	negative	-	-	-	-	negative	-
1102	2023	2	-	23.433	negative	-	-	-	-	negative	-
1103	2023	2	-	25.425	negative	-	-	-	-	-	-
1105	2023	2	-	23.474	negative	-	-	-	-	negative	-
1106	2023	2	-	22.744	negative	-	-	-	-	negative	-
1108	2023	2	-	22.268	negative	-	-	-	-	-	-
1109	2023	2	-	23.637	negative	-	-	-	-	-	-
1110	2023	2	-	21.731	negative	-	-	-	-	-	-
1113	2023	2	-	22.932	negative	-	-	-	-	negative	-
1116	2023	2	-	25.283	negative	-	-	-	-	negative	-
1119	2023	2	-	22.507	negative	-	-	-	-	-	-
1121	2023	2	-	22.169	negative	-	-	-	-	negative	-
1122	2023	2	-	23.771	negative	-	-	-	-	-	-
1123	2023	2	-	22.936	negative	-	-	-	-	-	-
1124	2023	2	-	23.496	negative	-	-	-	-	-	-
1125	2023	2	-	22.97	negative	-	-	-	-	negative	-
1127	2023	2	-	23.778	negative	-	-	-	-	-	-
1128	2023	2	-	21.427	negative	-	-	-	-	-	-
1129	2023	2	-	22.522	negative	-	-	-	-	-	-
1130	2023	2	-	31.533	negative	-	-	-	-	-	-
1131	2023	2	-	30.963	negative	-	-	-	-	negative	-
1132	2023	2	-	32.615	negative	-	-	-	-	-	-
1134	2023	2	-	21.648	negative	-	-	-	-	-	-
1135	2023	2	-	25.964	negative	-	-	-	-	-	-
1136	2023	2	-	22.441	negative	-	-	-	-	-	-
1137	2023	2	-	21.263	negative	-	-	-	-	-	-
1138	2023	2	-	23.749	negative	-	-	-	-	-	-
1139	2023	2	-	23.546	negative	-	-	-	-	-	-
1140	2023	2	-	20.101	negative	-	-	-	-	-	-
1141	2023	2	-	21.999	negative	-	-	-	-	-	-
1142	2023	2	-	22.441	negative	-	-	-	-	-	-
1143	2023	2	-	24.809	negative	-	-	-	-	-	-
1144	2023	2	-	21.186	negative	-	-	-	-	-	-
1146	2023	2	-	22.667	negative	-	-	-	-	-	-
1149	2023	2	-	31.021	negative	-	-	-	-	-	-
1150	2023	2	-	25.349	negative	-	-	-	-	-	-
1151	2023	2	-	22.966	negative	-	-	-	-	-	-
1152	2023	2	-	27.532	negative	-	-	-	-	-	-
1153	2023	2	-	28.668	negative	-	-	-	-	-	-
1154	2023	2	-	27.929	negative	-	-	-	-	-	-
1155	2023	2	-	26.901	negative	-	-	-	-	-	-
1156	2023	2	-	28.31	negative	-	-	-	-	-	-
1157	2023	2	-	35.048	negative	-	-	-	-	-	-
1158	2023	2	-	29.582	negative	-	-	-	-	-	-
1159	2023	2	-	24.476	negative	-	-	-	-	-	-
1160	2023	2	-	30.493	negative	-	-	-	-	-	-
1161	2023	2	-	23.618	negative	-	-	-	-	-	-
1162	2023	2	-	26.892	negative	-	-	-	-	-	-
1163	2023	2	-	29.424	negative	-	-	-	-	-	-
1164	2023	2	-	26.357	negative	-	-	-	-	-	-
1165	2023	2	-	24.804	negative	-	-	-	-	-	-
1168	2023	2	-	28.666	negative	-	-	-	-	-	-
1170	2023	2	-	22.019	negative	-	-	-	-	-	-
1171	2023	2	-	22.397	negative	-	-	-	-	-	-
1172	2023	2	-	25.587	negative	-	-	-	-	-	-
1173	2023	2	-	26.948	negative	-	-	-	-	negative	-
1174	2023	2	-	24.572	negative	-	-	-	-	-	-
1175	2023	2	-	22.248	negative	-	-	-	-	-	-
1176	2023	2	-	20.908	negative	-	-	-	-	-	-
1177	2023	2	-	31.687	negative	-	-	-	-	-	-
1178	2023	2	-	23.102	negative	-	-	-	-	negative	-
1179	2023	2	-	32.329	negative	-	-	-	-	-	-
1180	2023	2	-	22.542	negative	-	-	-	-	-	-
1181	2023	2	-	29.132	negative	-	-	-	-	-	-
1182	2023	2	-	23.617	negative	-	-	-	-	-	-
1183	2023	2	-	21.769	negative	-	-	-	-	-	-
1185	2023	2	-	26.159	negative	-	-	-	-	-	-
1186	2023	2	-	24.673	negative	-	-	-	-	-	-
1189	2023	2	-	22.546	negative	-	-	-	-	-	-
1190	2023	2	-	23.534	negative	-	-	-	-	-	-
1191	2023	2	-	24.156	negative	-	-	-	-	-	-
1193	2023	2	-	24.415	negative	-	-	-	-	-	-
1196	2023	2	-	25.178	negative	-	-	-	-	-	-
1198	2023	2	-	27.254	negative	-	-	-	-	-	-
1199	2023	2	-	25.07	negative	-	-	-	-	-	-
1201	2023	2	-	28.405	negative	-	-	-	-	-	-
1202	2023	2	-	32.145	negative	-	-	-	-	-	-
1203	2023	2	-	23.855	negative	-	-	-	-	-	-
1204	2023	2	-	25.582	negative	-	-	-	-	-	-
1205	2023	2	-	32.484	negative	-	-	-	-	-	-
1206	2023	2	-	28.075	negative	-	-	-	-	-	-
1207	2023	2	-	31.818	negative	-	-	-	-	-	-
1209	2023	2	-	23.107	negative	-	-	-	-	-	-
1210	2023	2	-	29.331	negative	-	-	-	-	-	-
1220	2023	2	-	24.816	negative	-	-	-	-	-	-
1221	2023	2	-	25.44	negative	-	-	-	-	-	-
1222	2023	2	-	24.531	negative	-	-	-	-	-	-
1223	2023	2	-	25.875	negative	-	-	-	-	-	-
1224	2023	2	-	26.777	negative	-	-	-	-	-	-
1225	2023	2	-	23.978	negative	-	-	-	-	-	-
1227	2023	2	-	25.987	negative	-	-	-	-	-	-
1228	2023	2	-	26.344	negative	-	-	-	-	-	-
1229	2023	2	-	25.605	negative	-	-	-	-	-	-
1230	2023	2	-	24.236	negative	-	-	-	-	-	-
1231	2023	2	-	28.712	negative	-	-	-	-	-	-
1232	2023	2	-	28.082	negative	-	-	-	-	-	-
1239	2023	2	-	26.607	negative	-	-	-	-	-	-
1240	2023	2	-	24.446	negative	-	-	-	-	-	-
1241	2023	2	-	32.219	negative	-	-	-	-	-	-
1242	2023	2	-	26.167	negative	-	-	-	-	-	-
1243	2023	2	-	23.727	negative	-	-	-	-	-	-
1245	2023	2	-	27.142	negative	-	-	-	-	-	-
1246	2023	2	-	24.91	negative	-	-	-	-	-	-
1247	2023	2	-	33.579	negative	-	-	-	-	-	-
1248	2023	2	-	25.416	negative	-	-	-	-	-	-
1253	2021/2022	2	-	24.524	negative	-	-	-	-	-	-
1254	2021/2022	2	-	30.471	negative	-	-	-	-	-	-
1255	2021/2022	2	-	27.257	negative	-	-	-	-	-	-
1256	2021/2022	2	-	27.783	negative	-	-	-	-	-	-
1257	2021/2022	2	-	27.174	negative	-	-	-	-	-	-
1258	2021/2022	2	-	29.018	negative	-	-	-	-	-	-
1259	2021/2022	2	-	23.996	negative	-	-	-	-	-	-
1260	2021/2022	2	-	25.861	negative	-	-	-	-	-	-
1261	2021/2022	2	-	29.326	negative	-	-	-	-	-	-
1265	2022	2	+	31.306	negative	-	-	-	-	-	-
1267	2021/2022	2	-	25.199	negative	-	-	-	-	-	-
1268	2021/2022	2	-	25.516	negative	-	-	-	-	-	-
1269	2021/2022	2	-	25.523	negative	-	-	-	-	-	-
1270	2021/2022	2	-	26.167	negative	-	-	-	-	-	-
1271	2021/2022	2	-	27.545	negative	-	-	-	-	-	-
1273	2021/2022	2	-	29.708	negative	-	-	-	-	-	-
1274	2021/2022	2	-	27.035	negative	-	-	-	-	-	-
1275	2021/2022	2	-	26.767	negative	-	-	-	-	-	-
1276	2021/2022	2	-	29.373	negative	-	-	-	-	-	-
1277	2021/2022	2	-	25.375	negative	-	-	-	-	-	-
1278	2021/2022	2	-	27.885	negative	-	-	-	-	-	-
1279	2021/2022	2	-	28.091	negative	-	-	-	-	-	-
1281	2021/2022	2	-	25.738	negative	-	-	-	-	-	-
1282	2021/2022	2	-	26.859	negative	-	-	-	-	-	-
1283	2021/2022	2	-	26.637	negative	-	-	-	-	-	-
1284	2021/2022	2	-	24.695	negative	-	-	-	-	-	-
1285	2021/2022	2	-	29.114	negative	-	-	-	-	-	-
1286	2021/2022	2	-	30.813	negative	-	-	-	-	-	-
1287	2021/2022	2	-	26.72	negative	-	-	-	-	-	-
1288	2021/2022	2	-	27.263	negative	-	-	-	-	-	-
1289	2021/2022	2	-	31.399	negative	-	-	-	-	-	-
1291	2021/2022	2	-	36.35	negative	-	-	-	-	-	-
1292	2021/2022	2	-	26.907	negative	-	-	-	-	-	-
1294	2021/2022	2	-	30.996	negative	-	-	-	-	-	-
1295	2021/2022	2	-	25.714	negative	-	-	-	-	-	-
1296	2021/2022	2	-	27.747	negative	-	-	-	-	-	-
1297	2021/2022	2	-	30.535	negative	-	-	-	-	-	-
1300	2021/2022	2	-	25.349	negative	-	-	-	-	-	-
1301	2021/2022	2	-	25.568	negative	-	-	-	-	-	-
1302	2021/2022	2	-	25.52	negative	-	-	-	-	-	-
1303	2021/2022	2	-	25.559	negative	-	-	-	-	-	-
1304	2021/2022	2	-	24.617	negative	-	-	-	-	-	-
1305	2021/2022	2	-	27.072	negative	-	-	-	-	-	-
1306	2021/2022	2	-	28.458	negative	-	-	-	-	-	-
1307	2021	2	-	Indeterminate	negative	-	-	-	-	-	-
1309	2021	2	-	35.51	negative	-	-	-	-	-	-
1310	2021	2	-	32.939	negative	-	-	-	-	-	-
1311	2021	2	-	32.164	negative	-	-	-	-	-	-
1312	2021	2	-	28.712	negative	-	-	-	-	-	-
1313	2021	2	-	28.777	negative	-	-	-	-	-	-
1314	2021	2	-	37.19	negative	-	-	-	-	-	-
1315	2021	2	-	29.195	negative	-	-	-	-	-	-
1316	2021	2	-	28.854	negative	-	-	-	-	-	-
1317	2021	2	-	32.19	negative	-	-	-	-	-	-
1318	2021	2	-	29.206	negative	-	-	-	-	-	-
1319	2021	2	-	27.719	negative	-	-	-	-	-	-
1320	2021	2	-	28.110	negative	-	-	-	-	-	-
1323	2021	2	-	31.252	negative	-	-	-	-	-	-
1324	2021	2	-	30.291	negative	-	-	-	-	-	-
1325	2021	2	-	24.384	negative	-	-	-	-	-	-
1326	2021	2	-	38.019	negative	-	-	-	-	-	-
1327	2021	2	-	29.732	negative	-	-	-	-	-	-
1329	2021	2	-	26.632	negative	-	-	-	-	-	-
1331	2021	2	-	27.993	negative	-	-	-	-	-	-
1332	2021	2	-	33.165	negative	-	-	-	-	-	-
1333	2021	2	-	33.023	negative	-	-	-	-	-	-
1334	2021	2	-	34.474	negative	-	-	-	-	-	-
1335	2021	2	-	38.707	negative	-	-	-	-	-	-
1336	2021	2	-	33.093	negative	-	-	-	-	-	-
1337	2021	2	-	35.561	negative	-	-	-	-	-	-
1338	2021	2	-	34.426	negative	-	-	-	-	-	-
1339	2021	2	-	34.442	negative	-	-	-	-	-	-
1340	2021	2	-	32.981	negative	-	-	-	-	-	-
1341	2021	2	-	27.990	negative	-	-	-	-	-	-
1342	2021	2	-	37.978	negative	-	-	-	-	-	-
1343	2021	2	-	31.487	negative	-	-	-	-	-	-
1344	2021	2	-	32.348	negative	-	-	-	-	-	-
1345	2021	2	-	28.640	negative	-	-	-	-	-	-
1346	2021	2	-	31.259	negative	-	-	-	-	-	-
1347	2021	2	-	30.635	negative	-	-	-	-	-	-
1348	2021	2	-	33.058	negative	-	-	-	-	-	-
1349	2021	2	-	32.063	negative	-	-	-	-	-	-
1350	2021	2	-	36.727	negative	-	-	-	-	-	-
1351	2021	2	-	33.166	negative	-	-	-	-	-	-
1352	2021	2	-	32.843	negative	-	-	-	-	-	-
1353	2021	2	-	36.651	negative	-	-	-	-	-	-
1354	2021	2	-	33.448	negative	-	-	-	-	-	-
1355	2021	2	-	32.839	negative	-	-	-	-	-	-
1356	2021	2	-	33.531	negative	-	-	-	-	-	-
1357	2021	2	-	31.311	negative	-	-	-	-	-	-
1358	2021	2	-	30.230	negative	-	-	-	-	-	-
1360	2021	2	-	32.450	negative	-	-	-	-	-	-
1361	2021	2	-	32.980	negative	-	-	-	-	-	-
1362	2021	2	-	31.386	negative	-	-	-	-	-	-
1363	2021	2	-	31.776	negative	-	-	-	-	-	-
1364	2021	2	-	30.851	negative	-	-	-	-	-	-
1365	2021	2	-	29.729	negative	-	-	-	-	-	-
1366	2021	2	-	32.267	negative	-	-	-	-	-	-
1367	2021	2	-	31.492	negative	-	-	-	-	-	-
1368	2021	2	-	35.691	negative	-	-	-	-	-	-
1370	2021	2	-	31.088	negative	-	-	-	-	-	-
1371	2021	2	-	30.700	negative	-	-	-	-	-	-
1373	2021	2	-	34.032	negative	-	-	-	-	-	-
1374	2021	2	-	29.955	negative	-	-	-	-	-	-
1375	2021	2	-	33.696	negative	-	-	-	-	-	-
1376	2021	2	-	34.069	negative	-	-	-	-	-	-
1377	2021	2	-	35.000	negative	-	-	-	-	-	-
1378	2021	2	-	31.315	negative	-	-	-	-	-	-
1379	2021	2	-	34.355	negative	-	-	-	-	-	-
1380	2021	2	-	34.620	negative	-	-	-	-	-	-
1381	2021	2	-	36.948	negative	-	-	-	-	-	-
1382	2021	2	-	35.818	negative	-	-	-	-	-	-
1384	2021	2	-	37.478	negative	-	-	-	-	-	-
1385	2021	2	-	37.767	negative	-	-	-	-	-	-
1386	2021	2	-	33.193	negative	-	-	-	-	-	-
1387	2021	2	-	38.035	negative	-	-	-	-	-	-
1388	2023	2	-	32.954	negative	-	-	-	-	-	-
1389	2023	2	-	29.531	negative	-	-	-	-	-	-
1390	2023	2	-	31.598	negative	-	-	-	-	-	-
1391	2023	2	-	34.545	negative	-	-	-	-	-	-
1393	2023	2	-	32.980	negative	-	-	-	-	-	-
1394	2023	2	-	29.979	negative	-	-	-	-	-	-
1395	2023	2	-	28.380	negative	-	-	-	-	-	-
1396	2023	2	-	31.375	negative	-	-	-	-	-	-
1397	2023	2	-	31.747	negative	-	-	-	-	-	-
1398	2023	2	-	28.772	negative	-	-	-	-	-	-
1399	2023	2	-	28.270	negative	-	-	-	-	-	-
1400	2023	2	-	28.231	negative	-	-	-	-	-	-
1401	2023	2	-	27.828	negative	-	-	-	-	-	-
1402	2023	2	-	28.028	negative	-	-	-	-	-	-
1403	2023	2	-	27.749	negative	-	-	-	-	-	-
1404	2023	2	-	29.307	negative	-	-	-	-	-	-
1405	2023	2	-	28.216	negative	-	-	-	-	-	-
1407	2023	2	-	27.204	negative	-	-	-	-	-	-
1408	2023	2	-	28.058	negative	-	-	-	-	-	-
1409	2023	2	-	27.689	negative	-	-	-	-	-	-
1410	2023	2	-	27.045	negative	-	-	-	-	-	-
1411	2023	2	-	26.931	negative	-	-	-	-	-	-
1412	2023	2	-	27.345	negative	-	-	-	-	-	-
1413	2023	2	-	27.164	negative	-	-	-	-	-	-
1414	2023	2	-	27.918	negative	-	-	-	-	-	-
1415	2023	2	-	28.069	negative	-	-	-	-	-	-
1416	2023	2	-	27.511	negative	-	-	-	-	-	-
1417	2023	2	-	28.066	negative	-	-	-	-	-	-
1418	2023	2	-	27.386	negative	-	-	-	-	-	-
1419	2023	2	-	27.422	negative	-	-	-	-	-	-
1420	2023	2	-	27.764	negative	-	-	-	-	-	-
1421	2023	2	-	27.451	negative	-	-	-	-	-	-
1422	2023	2	-	27.853	negative	-	-	-	-	-	-
1423	2023	2	-	27.013	negative	-	-	-	-	-	-
1424	2023	2	-	29.163	negative	-	-	-	-	-	-
1427	2023	2	-	27.250	negative	-	-	-	-	-	-
1428	2023	2	-	29.902	negative	-	-	-	-	-	-
1430	2023	2	-	28.235	negative	-	-	-	-	-	-
1432	2023	2	-	28.632	negative	-	-	-	-	-	-
1433	2023	2	-	28.106	negative	-	-	-	-	-	-
1434	2023	2	-	27.382	negative	-	-	-	-	-	-
1435	2023	2	-	28.338	negative	-	-	-	-	-	-
1437	2023	2	-	29.004	negative	-	-	-	-	-	-
1438	2021	2	-	29.787	negative	-	-	-	-	-	-
1439	2021	2	-	26.638	negative	-	-	-	-	-	-
1440	2021	2	-	28.255	negative	-	-	-	-	-	-
1441	2021	2	-	27.507	negative	-	-	-	-	-	-
1442	2021	2	-	25.297	negative	-	-	-	-	-	-
1443	2021	2	-	26.275	negative	-	-	-	-	-	-
1444	2021	2	-	25.889	negative	-	-	-	-	-	-
1445	2021	2	-	30.326	negative	-	-	-	-	-	-
1446	2021	2	-	27.808	negative	-	-	-	-	-	-
1448	2021	2	-	32.832	negative	-	-	-	-	-	-
1452	2021	2	-	30.024	negative	-	-	-	-	-	-
1453	2021	2	-	30.102	negative	-	-	-	-	-	-
1454	2021	2	-	29.946	negative	-	-	-	-	-	-
1455	2021	2	-	32.622	negative	-	-	-	-	-	-
1456	2021	2	-	32.817	negative	-	-	-	-	-	-
1457	2021	2	-	29.585	negative	-	-	-	-	-	-
1458	2021	2	-	28.753	negative	-	-	-	-	-	-
1460	2021	2	-	24.168	negative	-	-	-	-	-	-
1461	2021	2	-	37.832	negative	-	-	-	-	-	-
1462	2021	2	-	35.322	negative	-	-	-	-	-	-
1463	2021	2	-	26.904	negative	-	-	-	-	-	-
1464	2021	2	-	37.022	negative	-	-	-	-	-	-
1465	2021	2	unknown (not recorded)	27.143	negative	-	-	-	-	-	-
1466	2021	2	-	34.207	negative	-	-	-	-	-	-
1467	2021	2	-	27.160	negative	-	-	-	-	-	-
1468	2021	2	-	33.829	negative	-	-	-	-	-	-
1469	2021	2	-	26.259	negative	-	-	-	-	-	-
1470	2021	2	-	29.389	negative	-	-	-	-	-	-
1471	2021	2	-	32.162	negative	-	-	-	-	-	-
1472	2021	2	-	32.522	negative	-	-	-	-	-	-
1473	2021	2	-	30.735	negative	-	-	-	-	-	-
1474	2021	2	-	28.491	negative	-	-	-	-	-	-
1475	2021	2	-	34.250	negative	-	-	-	-	-	-
1476	2021	2	-	25.511	negative	-	-	-	-	-	-
1477	2021	2	-	32.597	negative	-	-	-	-	-	-
1478	2021	2	-	30.701	negative	-	-	-	-	-	-
1479	2021	2	-	32.483	negative	-	-	-	-	-	-
1480	2021	2	-	26.006	negative	-	-	-	-	-	-
1481	2021	2	-	34.037	negative	-	-	-	-	-	-
1482	2021	2	-	30.794	negative	-	-	-	-	-	-
1483	2021	2	-	28.329	negative	-	-	-	-	-	-
1484	2021	2	-	32.230	negative	-	-	-	-	-	-
1488	2021	2	-	33.044	negative	-	-	-	-	-	-
1489	2021	2	-	32.291	negative	-	-	-	-	-	-
1490	2021	2	-	30.043	negative	-	-	-	-	-	-
1491	2021	2	-	24.969	negative	-	-	-	-	-	-
1492	2021	2	-	29.430	negative	-	-	-	-	-	-
1495	2021	2	-	25.633	negative	-	-	-	-	-	-
1496	2021	2	-	30.264	negative	-	-	-	-	-	-
1498	2021	2	-	29.316	negative	-	-	-	-	-	-
1499	2021	2	-	33.619	negative	-	-	-	-	-	-
1500	2021	2	-	29.451	negative	-	-	-	-	-	-
1502	2021	2	-	32.159	negative	-	-	-	-	-	-
1503	2021	2	-	33.357	negative	-	-	-	-	-	-
1504	2021	2	-	30.640	negative	-	-	-	-	-	-
1508	2021	2	-	32.009	negative	-	-	-	-	-	-
1509	2021	2	-	33.556	negative	-	-	-	-	-	-
1510	2021	2	-	29.174	negative	-	-	-	-	-	-
1511	2021	2	-	33.875	negative	-	-	-	-	-	-
1512	2021	2	-	28.260	negative	-	-	-	-	-	-
1514	2021	2	-	29.369	negative	-	-	-	-	-	-
1515	2021	2	-	28.097	negative	-	-	-	-	-	-
1517	2021	2	-	33.932	negative	-	-	-	-	-	-
1518	2021	2	-	33.894	negative	-	-	-	-	-	-
1519	2021	2	-	32.733	negative	-	-	-	-	-	-
1520	2021	2	-	34.295	negative	-	-	-	-	-	-
1521	2021	2	-	30.651	negative	-	-	-	-	-	-
1522	2021	2	-	29.214	negative	-	-	-	-	-	-
1523	2021	2	-	29.546	negative	-	-	-	-	-	-
1524	2021	2	-	29.849	negative	-	-	-	-	-	-
1525	2021	2	-	29.133	negative	-	-	-	-	-	-
1526	2021	2	-	29.264	negative	-	-	-	-	-	-
1527	2021	2	-	28.028	negative	-	-	-	-	-	-
1528	2021	2	-	29.603	negative	-	-	-	-	-	-
1529	2021	2	-	31.185	negative	-	-	-	-	-	-
1530	2021	2	-	29.795	negative	-	-	-	-	-	-
1531	2021	2	-	30.761	negative	-	-	-	-	-	-
1532	2021	2	-	31.959	negative	-	-	-	-	-	-
1534	2021	2	-	32.531	negative	-	-	-	-	-	-
1535	2021	2	-	32.499	negative	-	-	-	-	-	-
1536	2021	2	-	30.497	negative	-	-	-	-	-	-
1537	2021	2	-	31.981	negative	-	-	-	-	-	-
1538	2021	2	-	31.163	negative	-	-	-	-	-	-
1539	2021	2	-	29.825	negative	-	-	-	-	-	-
1540	2021	2	-	31.412	negative	-	-	-	-	-	-
1541	2021	2	-	32.504	negative	-	-	-	-	-	-
1542	2021	2	-	33.486	negative	-	-	-	-	-	-
1543	2021	2	-	31.336	negative	-	-	-	-	-	-
1544	2021	2	-	29.652	negative	-	-	-	-	-	-
1545	2021	2	-	33.245	negative	-	-	-	-	-	-
1546	2021	2	-	30.245	negative	-	-	-	-	-	-
1547	2021	2	-	32.183	negative	-	-	-	-	-	-
1548	2021	2	-	29.347	negative	-	-	-	-	-	-
1549	2021	2	-	32.067	negative	-	-	-	-	-	-
1550	2021	2	-	30.203	negative	-	-	-	-	-	-
1551	2021	2	-	29.277	negative	-	-	-	-	-	-
1552	2021	2	-	30.622	negative	-	-	-	-	-	-
1553	2021	2	-	30.169	negative	-	-	-	-	-	-
1554	2021	2	-	31.349	negative	-	-	-	-	-	-
1555	2021	2	-	31.606	negative	-	-	-	-	-	-
1556	2021	2	-	31.737	negative	-	-	-	-	-	-
1559	2021	2	-	31.485	negative	-	-	-	-	-	-
1560	2021	2	-	29.206	negative	-	-	-	-	-	-
1561	2021	2	-	32.306	negative	-	-	-	-	-	-
1562	2021	2	-	34.487	negative	-	-	-	-	-	-
1563	2021	2	-	33.731	negative	-	-	-	-	-	-
1564	2021	2	-	31.619	negative	-	-	-	-	-	-
1565	2021	2	-	30.771	negative	-	-	-	-	-	-
1566	2021	2	-	32.410	negative	-	-	-	-	-	-
1567	2021	2	-	30.901	negative	-	-	-	-	-	-
1568	2021	2	-	32.159	negative	-	-	-	-	-	-
1569	2021	2	-	31.846	negative	-	-	-	-	-	-
1570	2021	2	-	33.244	negative	-	-	-	-	-	-
1571	2021	2	-	31.345	negative	-	-	-	-	-	-
1572	2021	2	-	31.164	negative	-	-	-	-	-	-
1573	2021	2	-	32.484	negative	-	-	-	-	-	-
1574	2021	2	-	32.281	negative	-	-	-	-	-	-
1576	2021	2	-	32.637	negative	-	-	-	-	-	-
1577	2021	2	-	31.260	negative	-	-	-	-	-	-
1578	2021	2	-	31.675	negative	-	-	-	-	-	-
1579	2021	2	-	31.246	negative	-	-	-	-	-	-
1580	2021	2	-	32.032	negative	-	-	-	-	-	-
1582	2021	2	-	32.328	negative	-	-	-	-	-	-
1584	2021	2	-	30.491	negative	-	-	-	-	-	-
1585	2021	2	-	32.414	negative	-	-	-	-	-	-
1586	2021	2	-	31.372	negative	-	-	-	-	-	-
1587	2021	2	-	29.741	negative	-	-	-	-	-	-
1588	2021	2	-	30.364	negative	-	-	-	-	-	-
1589	2021	2	-	30.622	negative	-	-	-	-	-	-
1590	2021	2	-	31.98	negative	-	-	-	-	-	-
1591	2021	2	-	34.016	negative	-	-	-	-	-	-
1592	2021	2	unknown (not recorded)	28.117	negative	-	-	-	-	-	-
1593	2021	2	+	32.038	negative	-	-	-	-	-	-
1595	2021	2	-	26.431	negative	-	-	-	-	-	-
1596	2021	2	-	28.979	negative	-	-	-	-	-	-
1597	2021	2	-	29.082	negative	-	-	-	-	-	-
1598	2021	2	-	30.038	negative	-	-	-	-	-	-
1599	2021	2	-	29.737	negative	-	-	-	-	-	-
1600	2021	2	-	27.99	negative	-	-	-	-	-	-
1601	2021	2	-	33.293	negative	-	-	-	-	-	-
1602	2021	2	-	32.834	negative	-	-	-	-	-	-
1603	2021	2	-	26.948	negative	-	-	-	-	-	-
1604	2021	2	-	26.996	negative	-	-	-	-	-	-
1605	2021	2	-	30.024	negative	-	-	-	-	-	-
1606	2021	2	-	31.649	negative	-	-	-	-	-	-
1607	2021	2	-	29.134	negative	-	-	-	-	-	-
1608	2021	2	-	32.571	negative	-	-	-	-	-	-
1609	2021	2	-	35.004	negative	-	-	-	-	-	-
1611	2021	2	-	28.481	negative	-	-	-	-	-	-
1612	2021	2	-	27.59	negative	-	-	-	-	-	-
1613	2021	2	-	28.934	negative	-	-	-	-	-	-
1614	2021	2	-	26.969	negative	-	-	-	-	-	-
1615	2021	2	-	30.847	negative	-	-	-	-	-	-
1616	2021	2	-	25.272	negative	-	-	-	-	-	-
1617	2021	2	-	31.555	negative	-	-	-	-	-	-
1618	2021	2	-	29.193	negative	-	-	-	-	-	-
1620	2021	2	-	30.788	negative	-	-	-	-	-	-
1621	2021	2	-	31.113	negative	-	-	-	-	-	-
1622	2021	2	-	30.412	negative	-	-	-	-	-	-
1623	2021	2	-	29.106	negative	-	-	-	-	-	-
1624	2021	2	-	29.234	negative	-	-	-	-	-	-
1625	2021	2	-	27.686	negative	-	-	-	-	-	-
1626	2021	2	-	31.614	negative	-	-	-	-	-	-
1627	2021	2	-	31.523	negative	-	-	-	-	-	-
1628	2021	2	-	30.73	negative	-	-	-	-	-	-
1629	2021	2	-	30.135	negative	-	-	-	-	-	-
1630	2021	2	-	30.501	negative	-	-	-	-	-	-
1631	2021	2	-	29.278	negative	-	-	-	-	-	-
1632	2021	2	-	24.584	negative	-	-	-	-	-	-
1633	2021	2	-	30.101	negative	-	-	-	-	-	-
1634	2021	2	-	28.324	negative	-	-	-	-	-	-
1635	2021	2	-	28.38	negative	-	-	-	-	-	-
1636	2021	2	-	30.756	negative	-	-	-	-	-	-
1637	2021	2	-	28.159	negative	-	-	-	-	-	-
1638	2021	2	-	29.652	negative	-	-	-	-	-	-
1639	2021	2	-	30.667	negative	-	-	-	-	-	-
1640	2021	2	-	28.899	negative	-	-	-	-	-	-
1641	2021	2	-	32.019	negative	-	-	-	-	-	-
1642	2021	2	-	33.593	negative	-	-	-	-	-	-
1643	2021	2	-	31.223	negative	-	-	-	-	-	-
1644	2021	2	-	31.702	negative	-	-	-	-	-	-
1645	2021	2	-	28.68	negative	-	-	-	-	-	-
1646	2021	2	-	37.238	negative	-	-	-	-	-	-
1647	2021	2	-	29.828	negative	-	-	-	-	-	-
1648	2021	2	-	29.157	negative	-	-	-	-	-	-
1649	2021	2	-	29.2	negative	-	-	-	-	-	-
1650	2021	2	-	28.545	negative	-	-	-	-	-	-
1651	2021	2	-	29.465	negative	-	-	-	-	-	-
1652	2021	2	-	31.563	negative	-	-	-	-	-	-
1653	2021	2	-	32.266	negative	-	-	-	-	-	-
1654	2021	2	-	31.716	negative	-	-	-	-	-	-
1655	2021	2	-	30.020	negative	-	-	-	-	-	-
1656	2021	2	-	38.138	negative	-	-	-	-	-	-
1657	2021	2	-	29.084	negative	-	-	-	-	-	-
1658	2021	2	-	36.383	negative	-	-	-	-	-	-
1659	2021	2	-	29.035	negative	-	-	-	-	-	-
1660	2021	2	-	29.915	negative	-	-	-	-	-	-
1661	2021	2	-	27.978	negative	-	-	-	-	-	-
1662	2021	2	-	31.182	negative	-	-	-	-	-	-
1663	2021	2	-	28.832	negative	-	-	-	-	-	-
1664	2021	2	-	31.831	negative	-	-	-	-	-	-
1665	2021	2	-	32.441	negative	-	-	-	-	-	-
1666	2021	2	-	29.567	negative	-	-	-	-	-	-
1667	2021	2	-	31.912	negative	-	-	-	-	-	-
1668	2021	2	-	29.216	negative	-	-	-	-	-	-
1669	2021	2	-	28.926	negative	-	-	-	-	-	-
1670	2021	2	-	29.823	negative	-	-	-	-	-	-
1671	2021	2	-	32.786	negative	-	-	-	-	-	-
1672	2021	2	-	29.743	negative	-	-	-	-	-	-
1673	2021	2	-	28.161	negative	-	-	-	-	-	-
1674	2021	2	-	30.856	negative	-	-	-	-	-	-
1675	2021	2	-	29.597	negative	-	-	-	-	-	-
1676	2021	2	-	27.598	negative	-	-	-	-	-	-
1677	2021	2	-	24.960	negative	-	-	-	-	-	-
1678	2021	2	-	30.407	negative	-	-	-	-	-	-
1679	2021	2	-	31.234	negative	-	-	-	-	-	-
1680	2021	2	-	27.580	negative	-	-	-	-	-	-
1681	2021	2	-	32.535	negative	-	-	-	-	-	-
1682	2021	2	-	30.917	negative	-	-	-	-	-	-
1683	2021	2	-	29.742	negative	-	-	-	-	-	-
1684	2021	2	-	32.288	negative	-	-	-	-	-	-
1685	2021	2	-	31.068	negative	-	-	-	-	-	-
1686	2021	2	-	29.983	negative	-	-	-	-	-	-
1687	2021	2	-	33.317	negative	-	-	-	-	-	-
1688	2021	2	-	30.935	negative	-	-	-	-	-	-
1689	2021	2	-	31.210	negative	-	-	-	-	-	-
1690	2021	2	-	27.468	negative	-	-	-	-	-	-
1691	2021	2	-	29.734	negative	-	-	-	-	-	-
1692	2021	2	Indeterminate	30.168	negative	-	-	-	-	-	-
1693	2021	2	-	31.009	negative	-	-	-	-	-	-
1694	2021	2	-	32.291	negative	-	-	-	-	-	-
1695	2021	2	-	30.107	negative	-	-	-	-	-	-
1696	2021	2	-	32.565	negative	-	-	-	-	-	-
1697	2021	2	-	31.539	negative	-	-	-	-	-	-
1698	2021	2	-	29.331	negative	-	-	-	-	-	-
1699	2021	2	-	30.528	negative	-	-	-	-	-	-
1700	2021	2	-	30.837	negative	-	-	-	-	-	-
1701	2021	2	-	30.528	negative	-	-	-	-	-	-
1702	2021	2	-	30.910	negative	-	-	-	-	-	-
2001	2023	3	-	29.765	negative	-	-	-	-	-	-
2002	2023	3	-	29.539	negative	-	-	-	-	-	-
2003	2023	3	-	28.598	negative	-	-	-	-	-	-
2006	2023	3	-	29.603	negative	-	-	-	-	-	-
2007	2023	3	-	28.677	negative	-	-	-	-	-	-
2008	2023	3	-	27.634	negative	-	-	-	-	-	-
2010	2023	3	-	26.210	negative	-	-	-	-	-	-
2011	2023	3	-	29.691	negative	-	-	-	-	-	-
2012	2023	3	-	30.237	negative	-	-	-	-	-	-
2014	2023	3	+	23.946	negative	-	-	-	-	-	-
2015	2023	3	-	26.108	negative	-	-	-	-	-	-
2018	2023	3	-	28.857	negative	-	-	-	-	-	-
2019	2023	3	-	26.886	negative	-	-	-	-	-	-
2020	2023	3	-	24.556	negative	-	-	-	-	-	-
2025	2023	3	-	29.494	negative	-	-	-	-	-	-
2026	2023	3	-	28.515	negative	-	-	-	-	-	-
2027	2023	3	-	29.611	negative	-	-	-	-	-	-
2028	2023	3	-	29.213	negative	-	-	-	-	-	-
2031	2023	3	-	29.657	negative	-	-	-	-	-	-
2032	2023	3	-	28.330	negative	-	-	-	-	-	-
2034	2023	3	+	26.449	negative	-	-	-	-	-	-
2037	2023	3	-	30.543	negative	-	-	-	-	-	-
2039	2023	3	-	26.021	negative	-	-	-	-	-	-
2042	2023	3	-	29.991	negative	-	-	-	-	-	-
2043	2023	3	-	26.391	negative	-	-	-	-	-	-
2046	2023	3	-	29.979	negative	-	-	-	-	-	-
2047	2023	3	-	29.813	negative	-	-	-	-	-	-
2054	2023	3	-	27.648	negative	-	-	-	-	-	-
2062	2023	3	+	27.587	negative	-	-	-	-	-	-
2063	2023	3	+	29.206	negative	-	-	-	-	-	-
2064	2023	3	+	27.617	negative	-	-	-	-	-	-
2065	2023	3	-	29.139	negative	-	-	-	-	-	-
2066	2023	3	-	29.255	negative	-	-	-	-	-	-
2068	2023	3	-	29.981	negative	-	-	-	-	-	-
2069	2023	3	Indeterminate	28.748	negative	-	-	-	-	-	-
2070	2023	3	+	22.391	negative	-	-	-	-	-	-
2071	2023	3	+	30.316	negative	-	-	-	-	-	-
2072	2023	3	+	28.043	negative	-	-	-	-	-	-
2073	2023	3	+	25.838	negative	-	-	-	-	-	-
2074	2023	3	+	30.792	negative	-	-	-	-	-	-
2075	2023	3	+	27.519	negative	-	-	-	-	-	-
2076	2023	3	+	28.304	negative	-	-	-	-	-	-
2078	2023	3	+	27.712	negative	-	-	-	-	-	-
2079	2023	3	-	29.186	negative	-	-	-	-	-	-
2080	2023	3	-	29.785	negative	-	-	-	-	-	-
2082	2023	3	-	25.210	negative	-	-	-	-	-	-
2084	2023	3	-	24.872	negative	-	-	-	-	-	-
2086	2023	3	-	28.772	negative	-	-	-	-	-	-
2089	2023	3	-	29.023	negative	-	-	-	-	-	-
2091	2023	3	-	29.339	negative	-	-	-	-	-	-
2092	2023	3	+	27.011	negative	-	-	-	-	-	-
2094	2023	3	-	30.186	negative	-	-	-	-	-	-
2097	2023	3	-	24.965	negative	-	-	-	-	-	-
2100	2023	3	-	30.901	negative	-	-	-	-	-	-
2101	2023	3	-	30.728	negative	-	-	-	-	-	-
2102	2023	3	-	30.347	negative	-	-	-	-	-	-
2103	2023	3	-	27.137	negative	-	-	-	-	-	-
2105	2023	3	-	29.088	negative	-	-	-	-	-	-
2106	2023	3	-	28.187	negative	-	-	-	-	-	-
2107	2023	3	Indeterminate	29.877	negative	-	-	-	-	-	-
2108	2023	3	-	26.877	negative	-	-	-	-	-	-
2109	2023	3	+	27.468	negative	-	-	-	-	-	-
2110	2023	3	+	27.619	negative	-	-	-	-	-	-
2111	2023	3	+	29.611	negative	-	-	-	-	-	-
2112	2023	3	+	30.365	negative	-	-	-	-	-	-
2114	2023	3	-	21.126	negative	-	-	-	-	-	-
2115	2023	3	-	30.752	negative	-	-	-	-	-	-
2117	2023	3	Indeterminate	29.093	negative	-	-	-	-	-	-
2118	2023	3	Indeterminate	31.809	negative	-	-	-	-	-	-
2119	2023	3	+	30.825	negative	-	-	-	-	-	-
2121	2023	3	+	29.752	negative	-	-	-	-	-	-
2122	2023	3	+	30.448	negative	-	-	-	-	-	-
2124	2023	3	+	29.775	negative	-	-	-	-	-	-
2125	2023	3	+	28.571	negative	-	-	-	-	-	-
2126	2023	3	+	31.143	negative	-	-	-	-	-	-
2127	2023	3	+	31.327	negative	-	-	-	-	-	-
2128	2023	3	-	24.742	negative	-	-	-	-	-	-
2129	2023	3	-	24.929	negative	-	-	-	-	-	-
2132	2023	3	-	21.823	negative	-	-	-	-	-	-
2133	2023	3	-	26.156	negative	-	-	-	-	-	-
2137	2023	3	-	24.785	negative	-	-	-	-	-	-
2138	2023	3	-	23.207	35.058	negative	negative	29.056	negative	-	-
2140	2023	3	-	21.068	negative	-	-	-	-	-	-
2142	2023	3	-	25.848	negative	-	-	-	-	-	-
2143	2023	3	-	22.206	Indeterminate	negative	negative	32.559	negative	-	-
2144	2023	3	-	22.316	negative	-	-	-	-	-	-
2145	2023	3	-	22.339	negative	-	-	-	-	-	-
2146	2023	3	-	21.901	negative	-	-	-	-	-	-
2148	2023	3	-	24.536	negative	-	-	-	-	-	-
2150	2023	3	-	21.069	negative	-	-	-	-	-	-
2151	2023	3	-	21.982	negative	-	-	-	-	-	-
2153	2023	3	-	22.239	negative	-	-	-	-	-	-
2155	2023	3	-	21.167	negative	-	-	-	-	-	-
2157	2023	3	-	26.326	negative	-	-	-	-	-	-
2158	2023	3	-	26.807	negative	-	-	-	-	-	-
2159	2023	3	-	23.537	negative	-	-	-	-	-	-
2161	2023	3	-	22.360	negative	-	-	-	-	-	-
2162	2023	3	-	26.377	negative	-	-	-	-	-	-
2164	2023	3	-	28.895	negative	-	-	-	-	-	-
2165	2023	3	-	23.127	negative	-	-	-	-	-	-
2166	2023	3	-	28.135	negative	-	-	-	-	-	-
2167	2023	3	-	27.137	negative	-	-	-	-	-	-
2168	2023	3	-	27.333	negative	-	-	-	-	-	-
2169	2023	3	-	24.408	negative	-	-	-	-	-	-
2170	2023	3	-	25.456	negative	-	-	-	-	-	-
2171	2023	3	-	28.584	negative	-	-	-	-	-	-
2172	2023	3	-	22.895	negative	-	-	-	-	-	-
2173	2023	3	-	26.077	negative	-	-	-	-	-	-
2174	2023	3	-	25.646	negative	-	-	-	-	-	-
2175	2023	3	-	26.249	negative	-	-	-	-	-	-
2176	2023	3	+	26.166	negative	-	-	-	-	-	-
2178	2023	3	-	29.537	negative	-	-	-	-	-	-
2179	2023	3	-	29.136	negative	-	-	-	-	-	-
2180	2023	3	-	27.003	negative	-	-	-	-	-	-
2181	2023	3	-	25.395	negative	-	-	-	-	-	-
2182	2023	3	-	31.564	negative	-	-	-	-	-	-
2183	2023	3	-	28.414	negative	-	-	-	-	-	-
2184	2023	3	-	26.040	negative	-	-	-	-	-	-
2185	2023	3	-	24.372	31.422	negative	negative	25.624	negative	-	-
2186	2023	3	-	24.280	negative	-	-	-	-	-	-
2187	2023	3	-	25.938	negative	-	-	-	-	-	-
2188	2023	3	-	27.868	negative	-	-	-	-	-	-
2189	2023	3	-	30.913	negative	-	-	-	-	-	-
2190	2023	3	-	22.963	negative	-	-	-	-	-	-
2191	2023	3	-	27.120	negative	-	-	-	-	-	-
2192	2023	3	-	27.753	negative	-	-	-	-	-	-
2193	2023	3	-	23.958	negative	-	-	-	-	-	-
2194	2023	3	-	25.593	negative	-	-	-	-	-	-
2195	2023	3	-	27.209	39.623	negative	negative	33.234	negative	-	-
2196	2023	3	-	28.091	negative	-	-	-	-	-	-
2198	2023	3	-	25.433	negative	-	-	-	-	-	-
2200	2023	3	-	27.228	negative	-	-	-	-	-	-
2203	2023	3	+	25.770	negative	-	-	-	-	-	-
2204	2023	3	+	27.521	negative	-	-	-	-	-	-
2205	2023	3	+	26.290	negative	-	-	-	-	-	-
2206	2023	3	-	26.661	negative	-	-	-	-	-	-
2207	2023	3	-	26.786	negative	-	-	-	-	-	-
2208	2023	3	-	29.750	negative	-	-	-	-	-	-
2209	2023	3	-	28.272	negative	-	-	-	-	-	-
2210	2023	3	-	30.926	negative	-	-	-	-	-	-
2213	2023	3	-	31.717	negative	-	-	-	-	-	-
2214	2023	3	-	29.161	negative	-	-	-	-	-	-
2215	2023	3	Indeterminate	33.422	negative	-	-	-	-	-	-
2216	2023	3	Indeterminate	35.135	negative	-	-	-	-	-	-
2217	2023	3	+	25.101	negative	-	-	-	-	-	-
2218	2023	3	+	27.043	negative	-	-	-	-	-	-
2220	2023	3	-	27.995	negative	-	-	-	-	-	-
2221	2023	3	-	31.285	negative	-	-	-	-	-	-
2223	2023	3	-	31.175	negative	-	-	-	-	-	-
2225	2023	3	-	31.494	negative	-	-	-	-	-	-
2226	2023	3	-	27.730	negative	-	-	-	-	-	-
2227	2023	3	-	28.057	negative	-	-	-	-	-	-
2230	2023	3	-	27.604	negative	-	-	-	-	-	-
2231	2023	3	-	24.798	negative	-	-	-	-	-	-
2232	2023	3	-	24.841	negative	-	-	-	-	-	-
2234	2023	3	-	30.479	negative	-	-	-	-	-	-
2235	2023	3	-	27.179	negative	-	-	-	-	-	-
2236	2023	3	-	27.263	negative	-	-	-	-	-	-
2237	2023	3	-	25.761	negative	-	-	-	-	-	-
2238	2023	3	-	25.210	negative	-	-	-	-	-	-
2239	2023	3	-	25.709	negative	-	-	-	-	-	-
2241	2023	3	-	33.848	negative	-	-	-	-	-	-
2242	2023	3	-	24.490	negative	-	-	-	-	-	-
2243	2023	3	-	23.511	negative	-	-	-	-	-	-
2244	2023	3	-	25.713	negative	-	-	-	-	-	-
2245	2023	3	-	37.194	negative	-	-	-	-	-	-
2247	2023	3	-	27.053	negative	-	-	-	-	-	-
2248	2023	3	-	28.626	negative	-	-	-	-	-	-
2249	2023	3	Indeterminate	29.450	negative	-	-	-	-	-	-
2250	2023	3	Indeterminate	29.632	negative	-	-	-	-	-	-
2251	2023	3	+	22.829	negative	-	-	-	-	-	-
2252	2023	3	+	27.350	negative	-	-	-	-	-	-
2254	2023	3	-	23.573	negative	-	-	-	-	-	-
2255	2023	3	-	24.163	negative	-	-	-	-	-	-
2257	2023	3	+	23.814	negative	-	-	-	-	-	-
2258	2023	3	-	25.604	negative	-	-	-	-	-	-
2259	2023	3	+	29.946	negative	-	-	-	-	-	-
2260	2023	3	+	24.044	negative	-	-	-	-	-	-
2261	2023	3	Indeterminate	24.115	negative	-	-	-	-	-	-
2263	2023	3	-	28.508	Indeterminate	negative	negative	36.304	negative	-	-
2264	2023	3	-	25.173	negative	-	-	-	-	-	-
2265	2023	3	-	24.251	negative	-	-	-	-	-	-
2266	2023	3	-	24.965	negative	-	-	-	-	-	-
2267	2023	3	-	23.422	negative	-	-	-	-	-	-
2268	2023	3	-	21.993	negative	-	-	-	-	-	-
2269	2023	3	-	23.993	negative	-	-	-	-	-	-
2270	2023	3	-	22.826	negative	-	-	-	-	-	-
2272	2023	3	-	23.343	negative	-	-	-	-	-	-
2275	2023	3	-	23.988	negative	-	-	-	-	-	-
2276	2023	3	-	22.792	negative	-	-	-	-	-	-
2277	2023	3	-	22.919	negative	-	-	-	-	-	-
2278	2023	3	-	23.199	negative	-	-	-	-	-	-
2280	2023	3	-	22.240	negative	-	-	-	-	-	-
2282	2023	3	-	24.020	negative	-	-	-	-	-	-
2285	2023	3	-	23.247	negative	-	-	-	-	-	-
2287	2023	3	-	25.562	negative	-	-	-	-	-	-
2288	2023	3	-	24.949	Indeterminate	negative	negative	35.32	negative	-	-
2289	2023	3	-	24.067	negative	-	-	-	-	-	-
2290	2023	3	-	23.206	36.082	negative	negative	34.409	negative	-	-
2291	2023	3	-	22.077	negative	-	-	-	-	-	-
2292	2023	3	-	22.776	negative	-	-	-	-	-	-
2293	2023	3	-	23.879	negative	-	-	-	-	-	-
2295	2023	3	-	23.308	negative	-	-	-	-	-	-
2296	2023	3	-	21.957	negative	-	-	-	-	-	-
2297	2023	3	-	26.373	negative	-	-	-	-	-	-
2298	2023	3	-	30.060	negative	-	-	-	-	-	-
2300	2023	3	-	26.834	negative	-	-	-	-	-	-
2303	2023	3	-	24.398	negative	-	-	-	-	-	-
2304	2023	3	-	26.862	negative	-	-	-	-	-	-
2307	2023	3	-	24.643	negative	-	-	-	-	-	-
2308	2023	3	-	26.979	negative	-	-	-	-	-	-
2310	2023	3	-	26.760	negative	-	-	-	-	-	-
2314	2023	3	-	23.815	negative	-	-	-	-	-	-
2315	2023	3	-	26.331	Indeterminate	negative	negative	34.366	negative	-	-
2316	2023	3	-	27.332	negative	-	-	-	-	-	-
2317	2023	3	-	25.361	negative	-	-	-	-	-	-
2318	2023	3	-	29.576	negative	-	-	-	-	-	-
2319	2023	3	-	28.002	negative	-	-	-	-	-	-
2320	2023	3	-	24.984	negative	-	-	-	-	-	-
2321	2023	3	-	25.341	negative	-	-	-	-	-	-
2323	2023	3	-	27.178	negative	-	-	-	-	-	-
2324	2023	3	-	24.626	negative	-	-	-	-	-	-
2325	2023	3	-	27.376	37.793	negative	negative	31.571	negative	-	-
2326	2023	3	-	26.187	negative	-	-	-	-	-	-
2327	2023	3	-	25.647	39.341	negative	negative	32.584	negative	-	-
2330	2023	3	-	24.774	negative	-	-	-	-	-	-
2331	2023	3	-	24.828	negative	-	-	-	-	-	-
2333	2023	3	-	26.489	negative	-	-	-	-	-	-
2334	2023	3	-	30.511	negative	-	-	-	-	-	-
2335	2023	3	-	27.602	negative	-	-	-	-	-	-
2337	2023	3	-	23.751	negative	-	-	-	-	-	-
2338	2023	3	-	23.686	negative	-	-	-	-	-	-
2339	2023	3	-	26.030	35.319	negative	negative	32.107	negative	-	-
2340	2023	3	-	28.689	negative	-	-	-	-	-	-
2342	2023	3	-	24.198	negative	-	-	-	-	-	-
2344	2023	3	-	26.982	negative	-	-	-	-	-	-
2346	2023	3	-	29.156	negative	-	-	-	-	-	-
2348	2023	3	-	26.031	negative	-	-	-	-	-	-
2349	2023	3	-	24.659	34.985	negative	negative	29.016	negative	-	-
2350	2023	3	-	23.186	negative	-	-	-	-	-	-
2351	2023	3	-	23.090	negative	-	-	-	-	-	-
2352	2023	3	-	23.389	negative	-	-	-	-	-	-
2353	2023	3	-	26.514	negative	-	-	-	-	-	-
2356	2023	3	-	31.185	negative	-	-	-	-	-	-
2357	2023	3	-	28.252	37.97	negative	negative	31.481	negative	-	-
2359	2023	3	-	25.837	negative	-	-	-	-	-	-
2360	2023	3	-	26.257	negative	-	-	-	-	-	-
2361	2023	3	-	26.549	negative	-	-	-	-	-	-
2363	2023	3	+	31.694	negative	-	-	-	-	-	-
2364	2023	3	+	28.210	38.236	negative	negative	30.958	negative	-	-
2365	2023	3	+	28.627	negative	-	-	-	-	-	-
2366	2023	3	-	27.570	negative	-	-	-	-	-	-
2367	2023	3	-	29.357	negative	-	-	-	-	-	-
2368	2023	3	-	27.499	negative	-	-	-	-	-	-
2369	2023	3	-	28.264	negative	-	-	-	-	-	-
2371	2023	3	-	27.958	negative	-	-	-	-	-	-
2375	2023	3	-	31.373	negative	-	-	-	-	-	-
2377	2023	3	-	26.853	negative	-	-	-	-	-	-
2378	2023	3	-	27.344	negative	-	-	-	-	-	-
2379	2023	3	-	27.638	negative	-	-	-	-	-	-
2381	2023	3	-	32.881	negative	-	-	-	-	-	-
2382	2023	3	-	32.949	negative	-	-	-	-	-	-
2383	2023	3	-	34.659	negative	-	-	-	-	-	-
2384	2023	3	-	27.288	negative	-	-	-	-	-	-
2387	2023	3	Indeterminate	29.429	negative	-	-	-	-	-	-
2388	2023	3	-	26.067	negative	-	-	-	-	-	-
2390	2023	3	-	32.048	negative	-	-	-	-	-	-
2391	2023	3	-	28.143	negative	-	-	-	-	-	-
2392	2023	3	-	35.658	negative	-	-	-	-	-	-
2393	2023	3	-	32.440	negative	-	-	-	-	-	-
2395	2023	3	-	27.012	negative	-	-	-	-	-	-
2397	2023	3	-	29.324	negative	-	-	-	-	-	-
2398	2023	3	-	27.700	negative	-	-	-	-	-	-
2399	2023	3	-	28.017	negative	-	-	-	-	-	-
2400	2023	3	-	32.561	negative	-	-	-	-	-	-
2401	2023	3	-	28.386	negative	-	-	-	-	-	-
2402	2023	3	-	24.312	negative	-	-	-	-	-	-
2403	2023	3	+	27.384	negative	-	-	-	-	-	-
2406	2023	3	-	24.488	negative	-	-	-	-	-	-
2408	2023	3	-	27.964	negative	-	-	-	-	-	-
2409	2023	3	-	24.627	negative	-	-	-	-	-	-
2410	2023	3	-	28.453	negative	-	-	-	-	-	-
2411	2023	3	-	27.790	negative	-	-	-	-	-	-
2412	2023	3	-	30.206	negative	-	-	-	-	-	-
2414	2023	3	-	30.167	negative	-	-	-	-	-	-
2415	2023	3	-	28.218	36.527	negative	negative	negative	negative	-	-
2416	2023	3	Indeterminate	28.153	34.098	negative	negative	27.508	negative	-	-
2417	2023	3	+	29.733	negative	-	-	-	-	-	-
2420	2023	3	-	34.391	negative	-	-	-	-	-	-
2421	2023	3	-	24.038	negative	-	-	-	-	-	-
2422	2023	3	-	26.741	negative	-	-	-	-	-	-
2423	2023	3	-	28.309	negative	-	-	-	-	-	-
2424	2023	3	-	30.351	negative	-	-	-	-	-	-
2425	2023	3	-	30.808	negative	-	-	-	-	-	-
2426	2023	3	-	26.150	negative	-	-	-	-	-	-
2427	2023	3	-	28.611	39.696	negative	negative	34.546	negative	-	-
2428	2023	3	+	29.236	negative	-	-	-	-	-	-
2429	2023	3	+	30.173	negative	-	-	-	-	-	-
2430	2023	3	+	28.818	negative	-	-	-	-	-	-
2431	2023	3	+	27.786	negative	-	-	-	-	-	-
2434	2023	3	-	26.789	33.682	negative	negative	27.982	negative	-	-
2435	2023	3	-	26.518	Indeterminate	negative	negative	34.44	negative	-	-
2437	2023	3	-	24.917	negative	-	-	-	-	-	-
2440	2023	3	-	28.657	negative	-	-	-	-	-	-
2441	2023	3	-	27.185	37.91	negative	negative	33.31	negative	-	-
2443	2023	3	-	26.514	negative	-	-	-	-	-	-
2444	2023	3	-	26.717	negative	-	-	-	-	-	-
2445	2023	3	-	27.830	negative	-	-	-	-	-	-
2446	2023	3	-	25.141	negative	-	-	-	-	-	-
2447	2023	3	-	29.606	negative	-	-	-	-	-	-
2448	2023	3	-	27.841	negative	-	-	-	-	-	-
2450	2023	3	-	26.742	negative	-	-	-	-	-	-
2451	2023	3	-	27.518	Indeterminate	negative	negative	37.427	negative	-	-
2452	2023	3	-	28.813	negative	-	-	-	-	negative	-
2453	2023	3	-	31.485	negative	-	-	-	-	-	-
2454	2023	3	-	30.592	negative	-	-	-	-	-	-
2455	2023	3	-	30.932	negative	-	-	-	-	-	-
2456	2023	3	-	33.238	negative	-	-	-	-	-	-
2457	2023	3	-	29.206	negative	-	-	-	-	-	-
2460	2023	3	-	29.549	negative	-	-	-	-	-	-
2461	2023	3	-	25.440	negative	-	-	-	-	-	-
2463	2023	3	-	27.587	negative	-	-	-	-	-	-
2465	2023	3	-	27.161	negative	-	-	-	-	negative	-
2466	2023	3	-	26.034	negative	-	-	-	-	-	-
2467	2023	3	-	25.969	30.736	negative	negative	25.342	negative	-	-
2468	2023	3	-	27.984	negative	-	-	-	-	-	-
2469	2023	3	-	28.301	negative	-	-	-	-	-	-
2470	2023	3	-	27.144	negative	-	-	-	-	-	-
2471	2023	3	-	28.114	negative	-	-	-	-	-	-
2472	2023	3	-	26.527	negative	-	-	-	-	-	-
2474	2023	3	-	26.436	negative	-	-	-	-	negative	-
2475	2023	3	-	26.645	negative	-	-	-	-	-	-
2479	2023	3	-	31.507	negative	-	-	-	-	-	-
2480	2023	3	-	29.455	negative	-	-	-	-	negative	-
2481	2023	3	-	29.612	negative	-	-	-	-	-	-
2482	2023	3	-	24.740	negative	-	-	-	-	-	-
2483	2023	3	-	24.937	negative	-	-	-	-	-	-
2488	2023	3	+	30.385	negative	-	-	-	-	-	-
2489	2023	3	-	27.089	negative	-	-	-	-	-	-
2490	2023	3	-	26.026	negative	-	-	-	-	negative	-
2491	2023	3	-	28.581	negative	-	-	-	-	-	-
2492	2023	3	-	25.800	negative	-	-	-	-	-	-
2493	2023	3	-	25.252	negative	-	-	-	-	-	-
2495	2023	3	-	24.428	negative	-	-	-	-	-	-
2496	2023	3	-	25.044	negative	-	-	-	-	negative	-
2497	2023	3	-	24.142	negative	-	-	-	-	-	-
2498	2023	3	-	27.229	negative	-	-	-	-	-	-
2499	2023	3	-	27.986	negative	-	-	-	-	negative	-
2500	2023	3	-	28.339	negative	-	-	-	-	negative	-
2501	2023	3	-	29.709	negative	-	-	-	-	negative	-
2502	2023	3	-	28.298	negative	-	-	-	-	-	-
2505	2023	3	-	24.959	negative	-	-	-	-	-	-
2506	2023	3	-	27.058	negative	-	-	-	-	-	-
2507	2023	3	-	25.069	negative	-	-	-	-	-	-
2511	2023	3	-	22.508	negative	-	-	-	-	-	-
2512	2023	3	+	25.390	negative	-	-	-	-	-	-
2513	2023	3	-	26.396	negative	-	-	-	-	-	-
2515	2023	3	-	25.921	negative	-	-	-	-	-	-
2516	2023	3	-	26.467	negative	-	-	-	-	-	-
2521	2023	3	-	27.396	negative	-	-	-	-	-	-
2522	2023	3	-	28.566	negative	-	-	-	-	-	-
2523	2023	3	-	27.027	negative	-	-	-	-	-	-
2524	2023	3	-	26.096	negative	-	-	-	-	-	-
2525	2023	3	-	27.337	negative	-	-	-	-	-	-
2527	2023	3	-	24.659	negative	-	-	-	-	-	-
2529	2023	3	Indeterminate	24.796	negative	-	-	-	-	-	-
2530	2023	3	-	21.992	negative	-	-	-	-	-	-
2531	2023	3	-	23.862	37.375	negative	negative	32.478	negative	-	-
2532	2023	3	-	23.110	negative	-	-	-	-	-	-
2533	2023	3	-	23.459	negative	-	-	-	-	-	-
2535	2023	3	-	26.623	negative	-	-	-	-	-	-
2536	2023	3	-	24.471	negative	-	-	-	-	-	-
2537	2023	3	-	24.926	negative	-	-	-	-	-	-
2538	2023	3	-	27.119	negative	-	-	-	-	-	-
2539	2023	3	-	27.997	negative	-	-	-	-	-	-
2540	2023	3	-	21.837	negative	-	-	-	-	-	-
2541	2023	3	-	21.983	negative	-	-	-	-	-	-
2543	2023	3	-	21.634	negative	-	-	-	-	-	-
2544	2023	3	-	23.259	negative	-	-	-	-	-	-
2545	2023	3	-	25.782	negative	-	-	-	-	-	-
2546	2023	3	-	23.614	negative	-	-	-	-	-	-
2547	2023	3	-	25.150	negative	-	-	-	-	-	-
2549	2023	3	-	23.364	33.994	negative	negative	29.214	negative	-	-
2550	2023	3	-	22.088	negative	-	-	-	-	-	-
2552	2023	3	-	36.163	negative	-	-	-	-	-	-
2554	2023	3	-	26.189	negative	-	-	-	-	-	-
2555	2023	3	-	25.941	negative	-	-	-	-	-	-
2556	2023	3	-	26.330	negative	-	-	-	-	-	-
2558	2023	3	Not valid (control line negative)	39.095	negative	-	-	-	-	-	-
2562	2023	3	-	29.049	Indeterminate	negative	negative	33.28	negative	-	-
2565	2023	3	-	35.303	negative	-	-	-	-	-	-
2570	2023	3	+	24.871	Indeterminate	negative	negative	34.939	negative	-	-
2571	2023	3	+	25.803	negative	-	-	-	-	-	-
2572	2023	3	-	35.444	negative	-	-	-	-	-	-
2576	2023	3	-	26.082	negative	-	-	-	-	-	-
2579	2023	3	-	34.559	negative	-	-	-	-	-	-
2580	2023	3	-	28.204	negative	-	-	-	-	-	-
2581	2023	3	-	26.339	negative	-	-	-	-	-	-
2582	2023	3	Indeterminate	30.321	negative	-	-	-	-	-	-
2583	2023	3	+	27.085	negative	-	-	-	-	-	-
2586	2023	3	-	27.289	negative	-	-	-	-	-	-
2587	2023	3	-	31.542	negative	-	-	-	-	-	-
2589	2023	3	-	26.350	negative	-	-	-	-	-	-
2590	2023	3	-	22.829	negative	-	-	-	-	-	-
2594	2023	3	-	26.692	negative	-	-	-	-	-	-
2595	2023	3	-	30.382	negative	-	-	-	-	-	-
2597	2023	3	-	27.068	negative	-	-	-	-	-	-
2598	2023	3	-	24.707	negative	-	-	-	-	-	-
2599	2023	3	-	35.023	negative	-	-	-	-	-	-
2600	2023	3	-	24.678	negative	-	-	-	-	-	-
2601	2023	3	-	23.031	negative	-	-	-	-	-	-
2603	2023	3	-	28.130	negative	-	-	-	-	-	-
2606	2023	3	-	26.232	negative	-	-	-	-	-	-
2609	2023	3	-	25.835	Indeterminate	negative	negative	36.279	negative	-	-
2611	2023	3	-	33.818	negative	-	-	-	-	-	-
2612	2023	3	-	24.364	negative	-	-	-	-	-	-
2615	2023	3	-	20.876	negative	-	-	-	-	-	-
2616	2023	3	-	22.936	negative	-	-	-	-	-	-
2617	2023	3	-	22.892	negative	-	-	-	-	-	-
2618	2023	3	-	31.647	negative	-	-	-	-	-	-
2620	2023	3	-	27.123	negative	-	-	-	-	-	-
2621	2023	3	-	25.699	32.425	negative	negative	27.208	negative	-	-
2623	2023	3	-	24.200	negative	-	-	-	-	-	-
2625	2023	3	-	27.253	36.494	negative	negative	31.291	negative	-	-
2626	2023	3	-	23.219	negative	-	-	-	-	-	-
2627	2023	3	-	24.310	negative	-	-	-	-	-	-
2628	2023	3	-	26.818	negative	-	-	-	-	-	-
2629	2023	3	-	24.001	negative	-	-	-	-	-	-
2630	2023	3	-	22.986	negative	-	-	-	-	-	-
2633	2023	3	-	28.395	negative	-	-	-	-	-	-
2634	2023	3	-	26.191	negative	-	-	-	-	-	-
2635	2023	3	-	25.341	negative	-	-	-	-	-	-
2636	2023	3	+	29.091	negative	-	-	-	-	-	-
2637	2023	3	-	31.078	negative	-	-	-	-	-	-
2638	2023	3	-	25.762	negative	-	-	-	-	-	-
2640	2023	3	-	33.114	negative	-	-	-	-	-	-
2643	2023	3	+	25.224	negative	-	-	-	-	-	-
2645	2023	3	-	24.204	33.558	negative	negative	28.262	negative	-	-
2646	2023	3	+	24.635	negative	-	-	-	-	-	-
2649	2023	3	-	26.954	Indeterminate	negative	negative	33.807	negative	-	-
2650	2023	3	-	24.633	35.146	negative	negative	31.24	negative	-	-
2651	2023	3	-	24.452	32.981	negative	negative	28.235	negative	-	-
2652	2023	3	-	28.354	negative	-	-	-	-	-	-
2654	2023	3	-	26.573	negative	-	-	-	-	-	-
2655	2023	3	-	31.611	negative	-	-	-	-	-	-
2658	2023	3	-	26.158	negative	-	-	-	-	-	-
2661	2023	3	-	29.439	negative	-	-	-	-	-	-
2663	2023	3	-	34.916	negative	-	-	-	-	-	-
2665	2023	3	-	28.895	negative	-	-	-	-	-	-
2668	2023	3	-	29.268	negative	-	-	-	-	-	-
2669	2023	3	-	26.703	negative	-	-	-	-	-	-
2673	2023	3	-	26.200	negative	-	-	-	-	-	-
2676	2023	3	-	26.141	negative	-	-	-	-	-	-
2677	2023	3	-	27.255	negative	-	-	-	-	-	-
2678	2023	3	-	22.266	negative	-	-	-	-	-	-
2680	2023	3	-	23.975	37.099	negative	negative	32.317	negative	-	-
2681	2023	3	-	22.030	negative	-	-	-	-	-	-
2682	2023	3	-	25.694	34.536	negative	negative	29.295	negative	-	-
2684	2023	3	-	23.727	negative	-	-	-	-	-	-
2685	2023	3	-	23.383	negative	-	-	-	-	-	-
2686	2023	3	-	23.289	negative	-	-	-	-	-	-
2687	2023	3	-	21.966	negative	-	-	-	-	-	-
2688	2023	3	-	24.868	36.974	negative	negative	32.999	negative	-	-
2689	2023	3	-	22.943	negative	-	-	-	-	-	-
2691	2023	3	-	24.170	36.275	negative	negative	32.278	negative	-	-
2692	2023	3	-	24.827	negative	-	-	-	-	-	-
2693	2023	3	-	30.809	negative	-	-	-	-	-	-
2695	2023	3	+	24.276	negative	-	-	-	-	-	-
2697	2023	3	-	25.163	negative	-	-	-	-	-	-
2698	2023	3	-	26.948	negative	-	-	-	-	-	-
2700	2023	3	+	26.283	negative	-	-	-	-	-	-
2701	2023	3	-	25.392	negative	-	-	-	-	-	-
2702	2023	3	-	23.946	negative	-	-	-	-	-	-
2703	2023	3	-	24.711	negative	-	-	-	-	-	-
2704	2023	3	-	24.093	34.495	negative	negative	30.18	negative	-	-
2705	2023	3	-	26.123	negative	-	-	-	-	-	-
2706	2023	3	-	23.321	negative	-	-	-	-	-	-
2707	2023	3	-	23.832	Indeterminate	negative	negative	33.014	negative	-	-
2708	2023	3	-	24.101	negative	-	-	-	-	-	-
2709	2023	3	-	26.043	negative	-	-	-	-	-	-
2710	2023	3	-	23.557	negative	-	-	-	-	-	-
2712	2023	3	-	26.880	negative	-	-	-	-	-	-
2713	2023	3	-	27.341	38.569	negative	negative	32.866	negative	-	-
2714	2023	3	-	22.459	Indeterminate	negative	negative	negative	negative	-	-
2715	2023	3	-	27.727	negative	-	-	-	-	-	-
2716	2023	3	-	22.351	negative	-	-	-	-	-	-
2717	2023	3	-	23.541	negative	-	-	-	-	-	-
2718	2023	3	-	23.546	negative	-	-	-	-	-	-
2719	2023	3	-	24.348	negative	-	-	-	-	-	-
2720	2023	3	-	21.987	negative	-	-	-	-	-	-
2721	2023	3	-	24.517	36.914	negative	negative	negative	negative	-	-
2723	2023	3	-	23.766	negative	-	-	-	-	-	-
2724	2023	3	-	22.358	negative	-	-	-	-	-	-
2725	2023	3	-	24.990	33.971	negative	negative	31.309	negative	-	-
2726	2023	3	-	23.002	negative	-	-	-	-	-	-
2731	2023	3	-	25.091	negative	-	-	-	-	-	-
2732	2023	3	-	24.331	32.826	negative	negative	28.123	negative	-	-
2735	2023	3	-	25.982	negative	-	-	-	-	-	-
2736	2023	3	-	22.541	33.438	negative	negative	29.777	negative	-	-
2737	2023	3	-	26.515	negative	-	-	-	-	-	-
2738	2023	3	-	25.573	negative	-	-	-	-	-	-
2739	2023	3	-	22.188	negative	-	-	-	-	-	-
2740	2023	3	-	23.909	36.92	negative	negative	32.433	negative	-	-
2741	2023	3	-	22.977	negative	-	-	-	-	-	-
2743	2023	3	-	21.188	negative	-	-	-	-	-	-
2746	2023	3	Indeterminate	25.022	negative	-	-	-	-	-	-
2747	2023	3	-	23.614	35.772	negative	negative	32.637	negative	-	-
2749	2023	3	-	24.410	negative	-	-	-	-	-	-
2750	2023	3	-	21.695	negative	-	-	-	-	-	-
2752	2023	3	-	23.368	negative	-	-	-	-	-	-
2757	2023	3	-	23.752	negative	-	-	-	-	-	-
2758	2023	3	-	23.600	negative	-	-	-	-	-	-
2760	2023	3	-	24.509	negative	-	-	-	-	-	-
2761	2023	3	-	22.172	negative	-	-	-	-	-	-
2762	2023	3	-	23.405	negative	-	-	-	-	-	-
2764	2023	3	-	23.460	negative	-	-	-	-	-	-
2765	2023	3	-	23.656	Indeterminate	negative	negative	38.681	negative	-	-
2767	2023	3	-	23.188	negative	-	-	-	-	-	-
2770	2023	3	+	23.298	negative	-	-	-	-	-	-
2771	2023	3	-	25.421	negative	-	-	-	-	-	-
2772	2023	3	-	24.788	negative	-	-	-	-	-	-
2774	2023	3	-	24.148	negative	-	-	-	-	-	-
2776	2023	3	-	20.757	negative	-	-	-	-	-	-
2777	2023	3	-	22.364	negative	-	-	-	-	-	-
2778	2023	3	-	25.825	negative	-	-	-	-	-	-
2779	2023	3	-	22.223	Indeterminate	negative	negative	33.657	negative	-	-
2780	2023	3	-	23.964	negative	-	-	-	-	-	-
2781	2023	3	-	21.235	negative	-	-	-	-	-	-
2782	2023	3	-	23.249	negative	-	-	-	-	-	-
2783	2023	3	-	26.946	Indeterminate	negative	negative	35.309	negative	-	-
2784	2023	3	-	24.997	negative	-	-	-	-	-	-
2787	2023	3	-	25.189	negative	-	-	-	-	-	-
2788	2023	3	-	25.678	negative	-	-	-	-	-	-
2789	2023	3	-	23.632	negative	-	-	-	-	-	-
2791	2023	3	-	20.321	38.72	negative	negative	32.479	negative	-	-
2792	2023	3	-	21.099	negative	-	-	-	-	-	-
2794	2023	3	-	26.337	negative	-	-	-	-	-	-
2795	2023	3	-	36.358	37.885	negative	negative	32.081	negative	-	-
2796	2023	3	-	22.499	negative	-	-	-	-	-	-
2797	2023	3	-	23.026	negative	-	-	-	-	-	-
2803	2023	3	-	26.070	negative	-	-	-	-	-	-
2804	2023	3	-	27.175	negative	-	-	-	-	-	-
2805	2023	3	-	23.448	negative	-	-	-	-	-	-
2806	2023	3	-	24.896	negative	-	-	-	-	-	-
2809	2023	3	-	23.796	Indeterminate	negative	negative	35.205	negative	-	-
2810	2023	3	-	21.275	negative	-	-	-	-	-	-
2811	2023	3	+	21.766	negative	-	-	-	-	-	-
2812	2023	3	-	22.831	negative	-	-	-	-	-	-
2813	2023	3	-	23.941	negative	-	-	-	-	-	-
2814	2023	3	-	20.998	negative	-	-	-	-	-	-
2816	2023	3	-	21.372	negative	-	-	-	-	-	-
2818	2023	3	-	23.058	negative	-	-	-	-	-	-
2820	2023	3	-	22.110	negative	-	-	-	-	-	-
2821	2023	3	-	23.590	negative	-	-	-	-	-	-
2823	2023	3	-	22.226	negative	-	-	-	-	-	-
2824	2023	3	-	24.426	negative	-	-	-	-	-	-
2826	2023	3	-	24.995	negative	-	-	-	-	-	-
2827	2023	3	-	24.532	negative	-	-	-	-	-	-
2828	2023	3	-	24.292	negative	-	-	-	-	-	-
2829	2023	3	-	23.973	negative	-	-	-	-	-	-
2831	2023	3	-	24.148	negative	-	-	-	-	-	-
2833	2023	3	-	24.978	negative	-	-	-	-	-	-
2835	2023	3	-	22.992	negative	-	-	-	-	-	-
2836	2023	3	-	24.487	negative	-	-	-	-	-	-
2837	2023	3	-	23.289	negative	-	-	-	-	-	-
2839	2023	3	-	25.088	negative	-	-	-	-	-	-
2840	2023	3	-	24.847	Indeterminate	negative	negative	31.4	negative	-	-
2841	2023	3	+	24.430	negative	-	-	-	-	-	-
2842	2023	3	+	22.509	negative	-	-	-	-	-	-
2843	2023	3	+	25.596	negative	-	-	-	-	-	-
2844	2023	3	-	24.816	negative	-	-	-	-	-	-
2845	2023	3	+	25.914	negative	-	-	-	-	-	-
2848	2023	3	-	24.493	negative	-	-	-	-	-	-
2851	2023	3	-	22.234	negative	-	-	-	-	-	-
2852	2023	3	-	20.922	negative	-	-	-	-	-	-
2853	2023	3	-	24.867	negative	-	-	-	-	-	-
2854	2023	3	-	22.168	28.89	negative	negative	24.126	negative	-	-
2855	2023	3	-	24.429	39.756	negative	negative	35.121	negative	-	-
2856	2023	3	-	23.421	32.731	negative	negative	26.425	negative	-	-
2858	2023	3	-	27.139	negative	-	-	-	-	negative	-
2859	2023	3	-	24.611	negative	-	-	-	-	-	-
2860	2023	3	-	22.563	negative	-	-	-	-	negative	-
2862	2023	3	-	9.425	negative	-	-	-	-	negative	-
2864	2023	3	-	24.359	negative	-	-	-	-	-	-
2865	2023	3	-	24.907	negative	-	-	-	-	negative	-
2866	2023	3	-	22.740	negative	-	-	-	-	negative	-
2869	2023	3	-	24.900	negative	-	-	-	-	negative	-
2870	2023	3	-	26.278	negative	-	-	-	-	negative	-
2871	2023	3	-	25.231	negative	-	-	-	-	negative	-
2872	2023	3	-	26.165	39.566	negative	negative	33.733	negative	-	-
2873	2023	3	-	24.960	negative	-	-	-	-	negative	-
2874	2023	3	-	25.965	negative	-	-	-	-	negative	-
2875	2023	3	-	25.820	negative	-	-	-	-	negative	-
2879	2023	3	-	26.433	negative	-	-	-	-	negative	-
2881	2023	3	-	25.802	negative	-	-	-	-	negative	-
2882	2023	3	+	24.260	negative	-	-	-	-	-	-
2885	2023	3	-	23.221	negative	-	-	-	-	negative	-
2886	2023	3	-	24.837	negative	-	-	-	-	negative	-
2888	2023	3	-	24.189	negative	-	-	-	-	negative	-
2889	2023	3	-	24.729	negative	-	-	-	-	negative	-
2890	2023	3	-	25.174	38.253	negative	negative	31.666	negative	-	-
2891	2023	3	-	24.841	negative	-	-	-	-	negative	-
2892	2023	3	-	26.233	negative	-	-	-	-	negative	-
2893	2023	3	-	23.902	negative	-	-	-	-	negative	-
2894	2023	3	-	23.207	37.83	negative	negative	31.727	negative	-	-
2895	2023	3	-	24.266	negative	-	-	-	-	negative	-
2896	2023	3	+	23.751	negative	-	-	-	-	-	-
2897	2023	3	-	25.283	negative	-	-	-	-	negative	-
2900	2023	3	-	26.192	negative	-	-	-	-	negative	-
2901	2023	3	-	25.569	negative	-	-	-	-	negative	-
2903	2023	3	-	23.355	negative	-	-	-	-	negative	-
2904	2023	3	-	28.185	negative	-	-	-	-	negative	-
2905	2023	3	-	27.303	negative	-	-	-	-	negative	-
2906	2023	3	-	28.847	negative	-	-	-	-	negative	-
2907	2023	3	-	28.386	negative	-	-	-	-	negative	-
2908	2023	3	-	25.050	negative	-	-	-	-	negative	-
2909	2023	3	-	26.312	negative	-	-	-	-	negative	-
2911	2023	3	-	23.986	negative	-	-	-	-	negative	-
2913	2023	3	-	26.134	negative	-	-	-	-	negative	-
2916	2023	3	-	25.186	negative	-	-	-	-	negative	-
2917	2023	3	-	23.311	negative	-	-	-	-	negative	-
2918	2023	3	-	26.452	negative	-	-	-	-	negative	-
2919	2023	3	-	24.920	negative	-	-	-	-	negative	-
2920	2023	3	-	24.506	negative	-	-	-	-	negative	-
2921	2023	3	-	25.317	negative	-	-	-	-	negative	-
2925	2023	3	-	24.344	negative	-	-	-	-	negative	-
2926	2023	3	-	27.355	negative	-	-	-	-	negative	-
2927	2023	3	-	31.772	negative	-	-	-	-	negative	-
2928	2023	3	-	31.637	negative	-	-	-	-	negative	-
2929	2023	3	-	29.231	negative	-	-	-	-	negative	-
2930	2023	3	-	27.870	negative	-	-	-	-	negative	-
2931	2023	3	-	28.699	negative	-	-	-	-	negative	-
2932	2023	3	-	28.246	negative	-	-	-	-	negative	-
2933	2023	3	-	26.847	negative	-	-	-	-	negative	-
2934	2023	3	-	34.621	negative	-	-	-	-	negative	-
2935	2023	3	-	27.240	negative	-	-	-	-	negative	-
2938	2023	3	-	28.225	negative	-	-	-	-	-	-
2939	2023	3	-	28.010	negative	-	-	-	-	negative	-
2940	2023	3	-	27.381	negative	-	-	-	-	negative	-
2941	2023	3	-	26.452	Indeterminate	negative	negative	33.559	negative	-	-
2943	2023	3	-	30.925	negative	-	-	-	-	negative	-
2945	2023	3	-	26.058	negative	-	-	-	-	negative	-
2947	2023	3	-	29.081	negative	-	-	-	-	negative	-
2948	2023	3	-	31.862	negative	-	-	-	-	negative	-
2949	2023	3	-	28.062	negative	-	-	-	-	negative	-
2950	2023	3	-	32.328	negative	-	-	-	-	negative	-
2951	2023	3	-	34.777	negative	-	-	-	-	negative	-
2955	2023	3	-	25.813	negative	-	-	-	-	negative	-
2957	2023	3	-	27.962	negative	-	-	-	-	negative	-
2958	2023	3	-	25.638	33.966	negative	negative	29.209	negative	-	-
2959	2023	3	-	29.987	negative	-	-	-	-	negative	-
2961	2023	3	-	26.260	negative	-	-	-	-	negative	-
2963	2023	3	-	27.890	negative	-	-	-	-	negative	-
2964	2023	3	-	28.813	negative	-	-	-	-	negative	-
2967	2023	3	-	28.379	negative	-	-	-	-	negative	-
2968	2023	3	-	33.294	negative	-	-	-	-	negative	-
2969	2023	3	+	31.563	negative	-	-	-	-	-	-
2970	2023	3	-	34.173	negative	-	-	-	-	negative	-
2973	2023	3	-	31.843	negative	-	-	-	-	negative	-
2974	2023	3	-	28.294	negative	-	-	-	-	negative	-
2975	2023	3	-	28.998	negative	-	-	-	-	negative	-
2977	2023	3	-	27.616	negative	-	-	-	-	negative	-
2979	2023	3	-	29.929	negative	-	-	-	-	negative	-
2981	2023	3	-	29.691	negative	-	-	-	-	negative	-
2982	2023	3	-	34.964	negative	-	-	-	-	negative	-
2983	2023	3	-	32.118	negative	-	-	-	-	negative	-
2984	2023	3	-	30.389	negative	-	-	-	-	negative	-
2985	2023	3	-	35.501	negative	-	-	-	-	negative	-
2986	2023	3	-	31.749	negative	-	-	-	-	negative	-
2987	2023	3	-	31.281	negative	-	-	-	-	negative	-
2989	2023	3	-	29.456	negative	-	-	-	-	negative	-
2990	2023	3	-	30.605	negative	-	-	-	-	negative	-
2992	2023	3	-	29.311	negative	-	-	-	-	negative	-
2993	2023	3	-	29.400	negative	-	-	-	-	negative	-
2994	2023	3	-	29.979	negative	-	-	-	-	negative	-
2995	2023	3	-	32.660	negative	-	-	-	-	negative	-
2996	2023	3	-	30.540	negative	-	-	-	-	negative	-
2997	2023	3	-	29.857	negative	-	-	-	-	negative	-
2999	2023	3	-	27.149	negative	-	-	-	-	-	-
3002	2023	3	-	26.611	negative	-	-	-	-	-	-
3003	2023	3	-	23.279	36.8	negative	negative	31.881	negative	-	-
3004	2023	3	-	25.013	negative	-	-	-	-	-	-
3005	2023	3	-	28.924	negative	-	-	-	-	-	-
3007	2023	3	-	27.874	39.933	negative	negative	33.516	negative	-	-
3008	2023	3	-	28.733	negative	-	-	-	-	-	-
3009	2023	3	-	25.826	negative	-	-	-	-	-	-
3011	2023	3	-	27.506	negative	-	-	-	-	-	-
3012	2023	3	-	28.238	negative	-	-	-	-	-	-
3014	2023	3	-	29.610	negative	-	-	-	-	-	-
3015	2023	3	-	27.155	negative	-	-	-	-	-	-
3016	2023	3	-	28.084	negative	-	-	-	-	-	-
3017	2023	3	-	26.967	38.783	negative	negative	negative	negative	-	-
3019	2023	3	-	29.979	negative	-	-	-	-	-	-
3021	2023	3	-	29.838	negative	-	-	-	-	-	-
3022	2023	3	-	32.373	negative	-	-	-	-	-	-
3023	2023	3	-	29.417	negative	-	-	-	-	-	-
3024	2023	3	-	28.288	negative	-	-	-	-	-	-
3025	2023	3	-	26.625	negative	-	-	-	-	-	-
3026	2023	3	-	25.305	negative	-	-	-	-	-	-
3030	2023	3	-	29.389	negative	-	-	-	-	-	-
3031	2023	3	-	26.392	negative	-	-	-	-	-	-
3032	2023	3	-	28.561	negative	-	-	-	-	-	-
3034	2023	3	-	24.881	negative	-	-	-	-	-	-
3035	2023	3	-	26.526	negative	-	-	-	-	-	-
3037	2023	3	-	29.571	negative	-	-	-	-	-	-
3039	2023	3	-	23.906	negative	-	-	-	-	-	-
3040	2023	3	-	26.629	negative	-	-	-	-	-	-
3041	2023	3	-	24.490	negative	-	-	-	-	-	-
3042	2023	3	-	25.188	39.147	negative	negative	36.544	negative	-	-
3043	2023	3	-	25.296	negative	-	-	-	-	-	-
3046	2023	3	-	28.986	negative	-	-	-	-	-	-
3047	2023	3	-	28.856	Indeterminate	negative	negative	negative	negative	-	-
3048	2023	3	Indeterminate	29.227	negative	-	-	-	-	-	-
3051	2023	3	-	28.875	negative	-	-	-	-	-	-
3052	2023	3	-	29.401	negative	-	-	-	-	-	-
3053	2023	3	-	27.571	negative	-	-	-	-	-	-
3054	2023	3	-	26.546	negative	-	-	-	-	-	-
3057	2023	3	-	28.616	negative	-	-	-	-	-	-
3059	2023	3	-	29.192	negative	-	-	-	-	-	-
3061	2023	3	-	29.612	Indeterminate	negative	negative	31.069	negative	-	-
3062	2023	3	-	27.857	negative	-	-	-	-	-	-
3064	2023	3	-	26.823	negative	-	-	-	-	-	-
3065	2023	3	-	28.010	39.146	negative	negative	30.971	negative	-	-
3067	2023	3	-	26.994	negative	-	-	-	-	-	-
3068	2023	3	-	25.988	negative	-	-	-	-	-	-
3069	2023	3	-	26.080	38.998	negative	negative	34.677	negative	-	-
3075	2023	3	-	29.660	negative	-	-	-	-	negative	-
3076	2023	3	-	31.522	negative	-	-	-	-	negative	-
3077	2023	3	-	32.958	negative	-	-	-	-	negative	-
3079	2023	3	-	25.478	38.655	negative	negative	33.532	negative	-	-
3080	2023	3	-	26.184	38.44	negative	negative	32.097	negative	-	-
3081	2023	3	-	27.084	negative	-	-	-	-	-	-
2004	2023	3	-	28.939	negative	-	-	-	-	negative	negative
2009	2023	3	-	27.480	negative	-	-	-	-	negative	negative
2013	2023	3	-	29.252	negative	-	-	-	-	negative	negative
2016	2023	3	-	27.864	negative	-	-	-	-	negative	negative
2017	2023	3	-	28.777	negative	-	-	-	-	negative	negative
2022	2023	3	-	27.905	negative	-	-	-	-	negative	negative
2033	2023	3	-	29.659	negative	-	-	-	-	negative	negative
2041	2023	3	-	29.252	negative	-	-	-	-	negative	negative
2045	2023	3	-	25.992	negative	-	-	-	-	negative	negative
2048	2023	3	-	29.907	negative	-	-	-	-	negative	negative
2052	2023	3	-	29.347	negative	-	-	-	-	negative	negative
2055	2023	3	-	29.623	negative	-	-	-	-	negative	negative
2056	2023	3	-	31.293	negative	-	-	-	-	negative	negative
2059	2023	3	+	31.014	negative	-	-	-	-	negative	negative
2085	2023	3	-	29.178	negative	-	-	-	-	negative	negative
2087	2023	3	-	28.399	negative	-	-	-	-	negative	negative
2088	2023	3	-	29.664	negative	-	-	-	-	negative	negative
2090	2023	3	-	31.005	negative	-	-	-	-	negative	negative
2093	2023	3	-	30.756	negative	-	-	-	-	negative	negative
2095	2023	3	-	30.021	negative	-	-	-	-	negative	negative
2096	2023	3	-	29.128	negative	-	-	-	-	negative	negative
2098	2023	3	-	29.553	negative	-	-	-	-	negative	negative
2099	2023	3	-	27.914	negative	-	-	-	-	negative	negative
2130	2023	3	-	22.405	negative	-	-	-	-	negative	negative
2131	2023	3	-	23.570	negative	-	-	-	-	negative	negative
2134	2023	3	-	22.193	negative	-	-	-	-	negative	negative
2135	2023	3	-	21.247	negative	-	-	-	-	negative	negative
2136	2023	3	-	23.013	negative	-	-	-	-	negative	negative
2139	2023	3	-	19.859	negative	-	-	-	-	negative	negative
2141	2023	3	-	23.903	negative	-	-	-	-	negative	negative
2147	2023	3	-	24.164	negative	-	-	-	-	negative	negative
2149	2023	3	-	24.318	negative	-	-	-	-	negative	negative
2152	2023	3	-	25.643	negative	-	-	-	-	negative	negative
2154	2023	3	-	22.550	negative	-	-	-	-	negative	negative
2156	2023	3	-	27.975	negative	-	-	-	-	negative	negative
2160	2023	3	-	24.395	negative	-	-	-	-	negative	negative
2163	2023	3	-	24.257	negative	-	-	-	-	negative	negative
2177	2023	3	-	27.393	negative	-	-	-	-	negative	negative
2197	2023	3	-	25.180	negative	-	-	-	-	negative	negative
2199	2023	3	-	25.290	negative	-	-	-	-	negative	negative
2201	2023	3	-	25.957	negative	-	-	-	-	negative	negative
2212	2023	3	-	25.672	negative	-	-	-	-	negative	negative
2224	2023	3	-	22.487	negative	-	-	-	-	negative	negative
2228	2023	3	-	22.303	negative	-	-	-	-	negative	negative
2233	2023	3	-	23.659	negative	-	-	-	-	negative	negative
2240	2023	3	-	24.245	negative	-	-	-	-	negative	negative
2246	2023	3	-	25.699	negative	-	-	-	-	negative	negative
2256	2023	3	-	23.719	negative	-	-	-	-	negative	negative
2262	2023	3	-	29.206	negative	-	-	-	-	negative	negative
2273	2023	3	-	24.052	negative	-	-	-	-	negative	negative
2274	2023	3	-	23.842	negative	-	-	-	-	negative	negative
2279	2023	3	-	24.290	negative	-	-	-	-	negative	negative
2281	2023	3	-	20.843	negative	-	-	-	-	negative	negative
2283	2023	3	-	22.231	negative	-	-	-	-	negative	negative
2284	2023	3	-	25.510	negative	-	-	-	-	negative	negative
2286	2023	3	-	24.374	negative	-	-	-	-	negative	negative
2294	2023	3	-	23.461	negative	-	-	-	-	negative	negative
2299	2023	3	-	27.918	negative	-	-	-	-	negative	negative
2301	2023	3	-	25.483	negative	-	-	-	-	negative	negative
2302	2023	3	-	26.105	negative	-	-	-	-	negative	negative
2305	2023	3	-	28.709	negative	-	-	-	-	negative	negative
2306	2023	3	-	25.160	negative	-	-	-	-	negative	negative
2309	2023	3	-	26.835	negative	-	-	-	-	negative	negative
2311	2023	3	-	28.043	negative	-	-	-	-	negative	negative
2312	2023	3	-	26.867	negative	-	-	-	-	negative	negative
2313	2023	3	-	27.441	negative	-	-	-	-	negative	negative
2322	2023	3	-	29.421	negative	-	-	-	-	negative	negative
2328	2023	3	-	24.161	negative	-	-	-	-	negative	negative
2329	2023	3	-	35.626	negative	-	-	-	-	negative	negative
2332	2023	3	-	22.669	negative	-	-	-	-	negative	negative
2336	2023	3	-	32.464	negative	-	-	-	-	negative	negative
2341	2023	3	-	27.131	negative	-	-	-	-	negative	negative
2343	2023	3	-	24.216	negative	-	-	-	-	negative	negative
2345	2023	3	-	25.469	negative	-	-	-	-	negative	negative
2347	2023	3	-	25.182	negative	-	-	-	-	negative	negative
2354	2023	3	-	27.108	negative	-	-	-	-	negative	negative
2355	2023	3	-	25.620	negative	-	-	-	-	negative	negative
2358	2023	3	-	25.237	negative	-	-	-	-	negative	negative
2362	2023	3	+	29.265	negative	-	-	-	-	-	negative
2370	2023	3	-	29.133	negative	-	-	-	-	-	negative
2373	2023	3	-	26.178	negative	-	-	-	-	-	negative
2374	2023	3	-	25.050	negative	-	-	-	-	-	negative
2376	2023	3	-	27.911	negative	-	-	-	-	-	negative
2380	2023	3	-	29.342	negative	-	-	-	-	-	negative
2385	2023	3	-	24.468	negative	-	-	-	-	-	negative
2386	2023	3	-	29.882	negative	-	-	-	-	-	negative
2389	2023	3	-	29.276	negative	-	-	-	-	-	negative
2394	2023	3	-	28.309	negative	-	-	-	-	-	negative
2396	2023	3	-	29.606	negative	-	-	-	-	-	negative
2404	2023	3	-	34.716	negative	-	-	-	-	-	negative
2405	2023	3	-	33.573	negative	-	-	-	-	-	negative
2407	2023	3	-	23.037	negative	-	-	-	-	-	negative
2413	2023	3	-	24.931	negative	-	-	-	-	-	negative
2418	2023	3	-	35.344	negative	-	-	-	-	-	negative
2419	2023	3	-	29.426	negative	-	-	-	-	-	negative
2432	2023	3	-	27.767	negative	-	-	-	-	-	negative
2433	2023	3	-	25.750	negative	-	-	-	-	-	negative
2436	2023	3	-	25.706	negative	-	-	-	-	-	negative
2438	2023	3	-	25.812	negative	-	-	-	-	-	negative
2439	2023	3	-	24.281	negative	-	-	-	-	-	negative
2442	2023	3	-	29.301	negative	-	-	-	-	-	negative
2449	2023	3	-	25.909	negative	-	-	-	-	-	negative
2458	2023	3	-	30.413	negative	-	-	-	-	-	negative
2462	2023	3	-	27.104	negative	-	-	-	-	-	negative
2464	2023	3	-	31.137	negative	-	-	-	-	-	negative
2473	2023	3	-	26.889	negative	-	-	-	-	-	negative
2476	2023	3	-	25.423	negative	-	-	-	-	-	negative
2477	2023	3	-	26.987	negative	-	-	-	-	-	negative
2478	2023	3	-	30.238	negative	-	-	-	-	-	negative
2484	2023	3	-	30.573	negative	-	-	-	-	negative	negative
2485	2023	3	-	22.024	negative	-	-	-	-	-	negative
2486	2023	3	-	25.964	Indeterminate	negative	negative	39.953	negative	negative	negative
2487	2023	3	-	29.991	negative	-	-	-	-	negative	negative
2494	2023	3	Indeterminate	28.155	negative	-	-	-	-	-	negative
2503	2023	3	-	26.977	negative	-	-	-	-	negative	negative
2504	2023	3	-	28.079	negative	-	-	-	-	negative	negative
2508	2023	3	-	24.764	negative	-	-	-	-	negative	negative
2509	2023	3	-	21.869	negative	-	-	-	-	negative	negative
2510	2023	3	-	23.898	negative	-	-	-	-	negative	negative
2514	2023	3	-	28.175	negative	-	-	-	-	negative	negative
2517	2023	3	-	23.229	negative	-	-	-	-	negative	negative
2518	2023	3	-	21.946	negative	-	-	-	-	negative	negative
2519	2023	3	-	24.404	negative	-	-	-	-	negative	negative
2520	2023	3	-	24.163	negative	-	-	-	-	negative	negative
2526	2023	3	-	27.051	negative	-	-	-	-	negative	negative
2528	2023	3	Indeterminate	24.333	negative	-	-	-	-	negative	negative
2534	2023	3	-	22.208	negative	-	-	-	-	negative	negative
2542	2023	3	-	23.505	negative	-	-	-	-	negative	negative
2548	2023	3	-	23.972	negative	-	-	-	-	negative	negative
2551	2023	3	-	26.468	negative	-	-	-	-	negative	negative
2553	2023	3	-	25.298	negative	-	-	-	-	negative	negative
2557	2023	3	-	26.003	negative	-	-	-	-	negative	negative
2559	2023	3	-	28.344	negative	-	-	-	-	negative	negative
2560	2023	3	-	25.701	negative	-	-	-	-	negative	negative
2561	2023	3	-	23.998	negative	-	-	-	-	negative	negative
2563	2023	3	-	27.239	negative	-	-	-	-	negative	negative
2564	2023	3	-	24.274	negative	-	-	-	-	negative	negative
2566	2023	3	-	25.757	negative	-	-	-	-	negative	negative
2567	2023	3	-	26.260	negative	-	-	-	-	negative	negative
2568	2023	3	-	33.975	negative	-	-	-	-	negative	negative
2569	2023	3	-	23.588	negative	-	-	-	-	negative	negative
2573	2023	3	-	26.768	negative	-	-	-	-	negative	negative
2574	2023	3	-	31.360	negative	-	-	-	-	negative	negative
2575	2023	3	-	25.062	negative	-	-	-	-	negative	negative
2577	2023	3	-	25.763	negative	-	-	-	-	negative	negative
2578	2023	3	-	23.409	negative	-	-	-	-	negative	negative
2588	2023	3	-	24.931	negative	-	-	-	-	negative	negative
2591	2023	3	-	21.866	negative	-	-	-	-	negative	negative
2592	2023	3	-	24.262	negative	-	-	-	-	negative	negative
2593	2023	3	-	32.585	negative	-	-	-	-	negative	negative
2596	2023	3	-	21.847	negative	-	-	-	-	negative	negative
2602	2023	3	-	23.564	negative	-	-	-	-	negative	negative
2604	2023	3	-	25.971	negative	-	-	-	-	negative	negative
2605	2023	3	-	25.841	negative	-	-	-	-	negative	negative
2607	2023	3	-	27.902	negative	-	-	-	-	negative	negative
2608	2023	3	-	27.659	negative	-	-	-	-	negative	negative
2610	2023	3	-	26.185	negative	-	-	-	-	negative	negative
2613	2023	3	-	32.590	negative	-	-	-	-	negative	negative
2614	2023	3	-	32.926	negative	-	-	-	-	negative	negative
2619	2023	3	-	31.957	negative	-	-	-	-	negative	negative
2622	2023	3	-	36.360	negative	-	-	-	-	negative	negative
2624	2023	3	-	25.555	negative	-	-	-	-	negative	negative
2631	2023	3	-	23.985	negative	-	-	-	-	negative	negative
2632	2023	3	+	23.722	negative	-	-	-	-	negative	negative
2639	2023	3	-	34.192	negative	-	-	-	-	negative	negative
2641	2023	3	-	23.816	negative	-	-	-	-	negative	negative
2642	2023	3	+	27.187	negative	-	-	-	-	negative	negative
2644	2023	3	-	31.298	negative	-	-	-	-	negative	negative
2647	2023	3	Indeterminate	27.578	negative	-	-	-	-	negative	negative
2648	2023	3	-	28.469	negative	-	-	-	-	negative	negative
2653	2023	3	-	27.640	negative	-	-	-	-	negative	negative
2656	2023	3	-	25.554	negative	-	-	-	-	negative	negative
2657	2023	3	-	27.179	negative	-	-	-	-	negative	negative
2659	2023	3	-	29.340	negative	-	-	-	-	negative	negative
2660	2023	3	-	30.329	negative	-	-	-	-	negative	negative
2662	2023	3	-	26.912	negative	-	-	-	-	negative	negative
2664	2023	3	-	36.998	negative	-	-	-	-	negative	negative
2666	2023	3	-	36.274	negative	-	-	-	-	negative	negative
2667	2023	3	-	29.829	negative	-	-	-	-	negative	negative
2670	2023	3	-	24.067	negative	-	-	-	-	negative	negative
2672	2023	3	-	27.978	negative	-	-	-	-	negative	negative
2679	2023	3	-	23.522	negative	-	-	-	-	negative	negative
2683	2023	3	-	22.167	negative	-	-	-	-	negative	negative
2690	2023	3	-	24.220	negative	-	-	-	-	negative	negative
2694	2023	3	-	24.711	negative	-	-	-	-	negative	negative
2699	2023	3	-	24.721	negative	-	-	-	-	negative	negative
2711	2023	3	-	25.669	negative	-	-	-	-	negative	negative
2727	2023	3	-	23.812	negative	-	-	-	-	negative	negative
2728	2023	3	-	23.499	negative	-	-	-	-	negative	negative
2729	2023	3	-	22.997	negative	-	-	-	-	negative	negative
2730	2023	3	-	24.222	negative	-	-	-	-	negative	negative
2733	2023	3	-	25.582	negative	-	-	-	-	negative	negative
2742	2023	3	-	22.772	negative	-	-	-	-	negative	negative
2744	2023	3	-	23.147	negative	-	-	-	-	negative	negative
2745	2023	3	-	23.930	negative	-	-	-	-	negative	negative
2748	2023	3	-	22.555	negative	-	-	-	-	negative	negative
2751	2023	3	-	21.608	negative	-	-	-	-	negative	negative
2753	2023	3	-	23.601	negative	-	-	-	-	negative	negative
2754	2023	3	-	21.214	negative	-	-	-	-	negative	negative
2755	2023	3	-	20.812	negative	-	-	-	-	negative	negative
2759	2023	3	-	24.195	negative	-	-	-	-	negative	negative
2763	2023	3	-	22.464	negative	-	-	-	-	negative	negative
2766	2023	3	-	23.762	negative	-	-	-	-	negative	negative
2768	2023	3	-	25.508	negative	-	-	-	-	negative	negative
2773	2023	3	-	23.838	negative	-	-	-	-	negative	negative
2775	2023	3	-	21.179	negative	-	-	-	-	negative	negative
2785	2023	3	-	27.212	negative	-	-	-	-	negative	negative
2786	2023	3	-	24.982	negative	-	-	-	-	negative	negative
2790	2023	3	-	23.717	negative	-	-	-	-	negative	negative
2793	2023	3	-	21.860	negative	-	-	-	-	negative	negative
2798	2023	3	-	27.108	negative	-	-	-	-	negative	negative
2799	2023	3	-	24.317	negative	-	-	-	-	negative	negative
2800	2023	3	-	26.949	negative	-	-	-	-	negative	negative
2801	2023	3	-	25.867	negative	-	-	-	-	negative	negative
2802	2023	3	-	25.851	negative	-	-	-	-	negative	negative
2807	2023	3	-	23.287	negative	-	-	-	-	negative	negative
2808	2023	3	-	23.098	negative	-	-	-	-	negative	negative
2819	2023	3	-	22.467	negative	-	-	-	-	negative	negative
2822	2023	3	-	23.891	negative	-	-	-	-	negative	negative
2830	2023	3	-	26.115	negative	-	-	-	-	negative	negative
2832	2023	3	-	24.005	negative	-	-	-	-	negative	negative
2834	2023	3	-	26.569	negative	-	-	-	-	negative	negative
2838	2023	3	-	25.415	negative	-	-	-	-	negative	negative
2846	2023	3	-	23.986	negative	-	-	-	-	negative	negative
2850	2023	3	-	21.362	negative	-	-	-	-	negative	negative
2857	2023	3	-	24.993	negative	-	-	-	-	negative	negative
2861	2023	3	-	27.389	negative	-	-	-	-	negative	negative
2863	2023	3	-	24.389	negative	-	-	-	-	negative	negative
2867	2023	3	-	23.570	negative	-	-	-	-	negative	negative
2876	2023	3	-	24.640	negative	-	-	-	-	negative	negative
2877	2023	3	-	25.599	negative	-	-	-	-	negative	negative
2878	2023	3	-	26.181	negative	-	-	-	-	negative	negative
2880	2023	3	-	22.810	negative	-	-	-	-	negative	negative
2883	2023	3	-	23.625	negative	-	-	-	-	negative	negative
2884	2023	3	-	24.570	negative	-	-	-	-	negative	negative
2887	2023	3	-	24.562	negative	-	-	-	-	negative	negative
2898	2023	3	-	23.947	negative	-	-	-	-	negative	negative
2899	2023	3	-	30.272	negative	-	-	-	-	negative	negative
2902	2023	3	-	23.374	negative	-	-	-	-	negative	negative
2912	2023	3	-	24.316	negative	-	-	-	-	negative	negative
2914	2023	3	-	27.670	negative	-	-	-	-	negative	negative
2915	2023	3	-	25.037	negative	-	-	-	-	negative	negative
2922	2023	3	-	26.156	negative	-	-	-	-	negative	negative
2923	2023	3	-	26.845	negative	-	-	-	-	negative	negative
2924	2023	3	-	25.402	negative	-	-	-	-	negative	negative
2936	2023	3	-	25.852	negative	-	-	-	-	negative	negative
2937	2023	3	-	28.893	negative	-	-	-	-	negative	negative
2942	2023	3	-	28.726	negative	-	-	-	-	negative	negative
2944	2023	3	-	31.094	negative	-	-	-	-	negative	negative
2946	2023	3	-	30.132	negative	-	-	-	-	negative	negative
2952	2023	3	-	31.909	negative	-	-	-	-	negative	negative
2953	2023	3	-	28.593	negative	-	-	-	-	negative	negative
2954	2023	3	-	27.797	negative	-	-	-	-	negative	negative
2956	2023	3	-	28.482	negative	-	-	-	-	negative	negative
2960	2023	3	-	29.080	negative	-	-	-	-	negative	negative
2962	2023	3	-	27.437	negative	-	-	-	-	negative	negative
2965	2023	3	-	24.934	negative	-	-	-	-	negative	negative
2971	2023	3	-	29.541	negative	-	-	-	-	negative	negative
2972	2023	3	-	26.381	negative	-	-	-	-	negative	negative
2976	2023	3	-	29.745	negative	-	-	-	-	negative	negative
2978	2023	3	-	29.498	negative	-	-	-	-	negative	negative
2980	2023	3	-	32.008	negative	-	-	-	-	negative	negative
2988	2023	3	-	28.624	negative	-	-	-	-	negative	negative
2991	2023	3	-	29.784	negative	-	-	-	-	negative	negative
2998	2023	3	-	27.175	negative	-	-	-	-	negative	negative
3000	2023	3	-	25.593	negative	-	-	-	-	negative	negative
3001	2023	3	-	25.696	negative	-	-	-	-	negative	negative
3006	2023	3	-	27.639	negative	-	-	-	-	negative	negative
3010	2023	3	-	26.309	negative	-	-	-	-	negative	negative
3013	2023	3	-	27.833	negative	-	-	-	-	negative	negative
3018	2023	3	-	28.130	negative	-	-	-	-	negative	negative
3020	2023	3	-	29.587	negative	-	-	-	-	negative	negative
3027	2023	3	-	29.462	negative	-	-	-	-	negative	negative
3028	2023	3	-	29.819	negative	-	-	-	-	negative	negative
3029	2023	3	-	30.220	negative	-	-	-	-	negative	negative
3033	2023	3	-	23.082	negative	-	-	-	-	negative	negative
3036	2023	3	-	28.652	negative	-	-	-	-	negative	negative
3038	2023	3	-	26.747	negative	-	-	-	-	negative	negative
3044	2023	3	-	24.872	negative	-	-	-	-	negative	negative
3045	2023	3	-	26.265	negative	-	-	-	-	negative	negative
3049	2023	3	Indeterminate	29.628	negative	-	-	-	-	negative	negative
3055	2023	3	-	29.001	negative	-	-	-	-	negative	negative
3056	2023	3	-	28.501	negative	-	-	-	-	negative	negative
3058	2023	3	-	27.481	negative	-	-	-	-	negative	negative
3060	2023	3	-	29.105	negative	-	-	-	-	negative	negative
3063	2023	3	-	28.353	negative	-	-	-	-	negative	negative
3066	2023	3	Indeterminate	27.499	negative	-	-	-	-	negative	negative
3070	2023	3	-	30.032	negative	-	-	-	-	negative	negative
3071	2023	3	-	27.797	negative	-	-	-	-	negative	negative
3072	2023	3	-	28.361	negative	-	-	-	-	negative	negative
3073	2023	3	-	31.050	negative	-	-	-	-	negative	negative
3074	2023	3	-	31.074	negative	-	-	-	-	negative	negative
3078	2023	3	-	27.766	negative	-	-	-	-	negative	negative

## Sheet: NGS metadata
New Sample ID	Year collected	RDT test result	DENV-3 cq value	Sequence length	Sequence
2138	2023	-	29.056	full	GACAAGAACAGTTTCGACTCGGAAGCTTGCTTAACGTAGTGCTAACAGTTTTTATTAGAGAGCAGATCTCTGATGAACAACCAACGGAAGAAGACGGGAAAACCGTCTATCAATATGCTGAAACGCGTGAGAAACCGTGTGTCAACTGGATCACAGTTGGCGAAGAGATTCTCAAAAGGATTGCTGAACGGCCAGGGACCAATGAAATTGGTCATGGCGTTCATAGCCTTCCTTAGATTTCTGGCCATTCCACCAACAGCAGGAGTTTTGGCCAGATGGGGAACCTTCAAGAAGTCGGGTGCCATTAAGGTTCTGAAAGGCTTCAAGAAGGAGATTTCAAACATGCTGAGCATAATCAACAAACGGAAAAAGACATCGCTCTGTCTCATGATGATATTG…
2185	2023	-	25.624	full	TGTTAGTCTACGTGGACCGACAAGAACAGTTTCGACTCGGAAGCTTGCTTAACGTAGTGCTAACAGTTTTTATTAGAGAGCAGATCTCTGATGAACAACCAACGGAAGAAGACGGGAAAACCGTCTATCAATATGCTGAAACGCGTGAGAAACCGTGTGTCAACTGGATCACAGTTGGCGAAGAGATTCTCAAAAGGATTGCTGAACGGCCAGGGACCAATGAAATTGGTCATGGCGTTCATAGCCTTCCTTAGATTTCTGGCCATTCCACCAACAGCAGGAGTTTTGGCCAGATGGGGAACCTTCAAGAAGTCGGGTGCCATTAAGGTTCTGAAAGGCTTCAAGAAGGAGATTTCAAACATGCTGAGCATAATCAACAAACGGAAAAAGACATCGCTC…
2290	2023	-	34.409	partial	GTGCTAACAGTTTTTATTAGAGAGCAGATCTCTGATGAACAACCAACGGAAGAAGACGGGAAAACCGTCTATCAATATGCTGAAACGCGTGAGAAACCGTGTGTCAACTGGATCACAGTTGGCGAAGAGATTCTCAAAAGGATTGCTGAACGGCCAGGGACCAATGAAATTGGTCATGGCGTTCATAGCCTTCCTTAGATTTCTGGCCATTCCACCAACAGCAGGAGTTTTGGCCAGATGGGGAACCTTCAAGAAGTCGGGTGCCATTAAGGTTCTGAAAGGCTTCAAGAAGGAGATTTCAAACATGCTGAGCATAATCAACAAACGGAAAAAGACATCGCTCTGTCTCATGATGATATTGCCAGCAGCACTTGCTTTCCACTTGACTTCGCGAGATGG…
2416	2023	Indeterminate	27.508	full	GACAAGAACAGTTTCGACTCGGAAGCTTGCTTAACGTAGTGCTAACAGTTTTTATTAGAGAGCAGATCTCTGATGAACAACCAACGGAAGAAGACGGGAAAACCGTCTATCAATATGCTGAAACGCGTGAGAAACCGTGTGTCAACTGGACCACAGTTGGCGAAGAGATTCTCAAAAGGATTGCTGAACGGCCAGGGACCAATGAAATTGGTCATGGCGTTCATAGCCTTCCTTAGATTTCTGGCCATTCCACCAACAGCAGGAGTTTTGGCCAGATGGGGAACCTTCAAGAAGTCGGGAGCCATTAAGGTTCTGAAAGGCTTCAAGAAGGAGATTTCAAACATGCTGAGCATAATCAACAAACGGAAAAAGACATCGCTCTGTCTCATGATGATATTG…
2434	2023	-	27.982	full	GACCGACAAGAACAGTTTCGACTCGGAAGCTTGCTTAACGTAGTGCTAACAGTTTTTATTAGAGAGCAGATCTCTGATGAACAACCAACGGAAGAAGACGGGAAAACCGTCTATCAATATGCTGAAACGCGTGAGAAACCGTGTGTCAACTGGATCACAGTTGGCGAAGAGATTCTCAAAAGGATTGCTGAACGGCCAGGGACCAATGAAATTGGTCATGGCGTTCATAGCCTTCCTTAGATTTCTGGCCATTCCACCAACAGCAGGAGTTTTGGCCAGATGGGGAACCTTCAAGAAGTCGGGTGCCATTAAGGTTCTGAAAGGCTTCAAGAAGGAGATTTCAAACATGCTGAGCATAATCAACAAACGGAAAAAGACATCGCTCTGTCTCATGATGAT…
2467	2023	-	25.342	full	GGACCGACAAGAACAGTTTCGACTCGGAAGCTTGCTTAACGTAGTGCTAACAGTTTTTATTAGAGAGCAGATCTCTGATGAACAACCAACGGAAGAAGACGGGAAAACCGTCTATCAATATGCTGAAACGCGTGAGAAACCGTGTGTCAACTGGATCACAGTTGGCGAAGAGATTCTCAAAAGGATTGCTGAACGGCCAGGGACCAATGAAATTGGTCATGGCGTTCATAGCCTTCCTTAGATTTCTGGCCATTCCACCAACAGCAGGAGTTTTGGCCAGATGGGGAACCTTCAAGAAGTCGGGTGCCATTAAGGTTCTGAAAGGCTTCAAGAAGGAGATTTCAAACATGCTGAGCATAATCAACAAACGGAAAAAGACATCGCTCTGTCTCATGATGA…
2621	2023	-	27.208	full	GTCCACGTAGACCGACAAGAACAGTTTCGACTCGGAAGCTTGCTTAACGTAGTGCTAACAGTTTTTATTAGAGAGCAGATCTCTGATGAACAACCAACGGAAGAAGACGGGAAAACCGTCTATCAATATGCTGAAACGCGTGAGAAACCGTGTGTCAACTGGATCACAGTTGGCGAAGAGATTCTCAAAAGGATTGCTGAACGGCCAGGGACCAATGAAATTGGTCATGGCGTTCATAGCCTTCCTTAGATTTCTGGCCATTCCACCAACAGCAGGAGTTTTGGCCAGATGGGGAACCTTCAAGAAGTCGGGTGCCATTAAGGTTCTGAAAGGCTTCAAGAAGGAGATTTCAAACATGCTGAGCATAATCAACAAACGGAAAAAGACATCGCTCTGTCT…
2682	2023	-	29.295	full	GACAAGAACAGTTTCGACTCGGAAGCTTGCTTAACGTAGTGCTAACAGTTTTTATTAGAGAGCAGATCTCTGATGAACAACCAACGGAAGAAGACGGGAAAACCGTCTATCAATATGCTGAAACGCGTGAGAAACCGTGTGTCAACTGGATCACAGTTGGCGAAGAGATTCTCAAAAGGATTGCTGAACGGCCAGGGACCAATGAAATTGGTCATGGCGTTCATAGCCTTCCTTAGATTTCTGGCCATTCCACCAACAGCAGGAGTTTTGGCCAGATGGGGAACCTTCAAGAAGTCGGGTGCCATTAAGGTTCTGAAAGGCTTCAAGAAGGAGATTTCAAACATGCTGAGCATAATCAACAAACGGAAAAAGACATCGCTCTGTCTCATGATGATATTG…
2732	2023	-	28.123	full	GACAAGAACAGTTTCGACTCGGAAGCTTGCTTAACGTAGTGCTAACAGTTTTTATTAGAGAGCAGATCTCTGATGAACAACCAACGGAAGAAGACGGGAAAACCGTCTATCAATATGCTGAAACGCGTGAGAAACCGTGTGTCAACTGGATCACAGTTGGCGAAGAGATTCTCAAAAGGATTGCTGAACGGCCAGGGACCAATGAAATTGGTCATGGCGTTCATAGCCTTCCTTAGATTTCTGGCCATTCCACCAACAGCAGGAGTTTTGGCCAGATGGGGAACCTTCAAGAAGTCGGGTGCCATTAAGGTTCTGAAAGGCTTCAAGAAGGAGATTTCAAACATGCTGAGCATAATCAACAAACGGAAAAAGACATCGCTCTGTCTCATGATGATATTG…
2736	2023	-	29.777	full	GGACCGACAAGAACAGTTTCGACTCGGAAGCTTGCTTAACGTAGTGCTAACAGTTTTTATTAGAGAGCAGATCTCTGATGAACAACCAACGGAAGAAGACGGGAAAACCGTCTATCAATATGCTGAAACGCGTGAGAAACCGTGTGTCAACTGGATCACAGTTGGCGAAGAGATTCTCAAAAGGATTGCTGAACGGCCAGGGACCAATGAAATTGGTCATGGCGTTCATAGCCTTCCTTAGATTTCTGGCCATTCCACCAACAGCAGGAGTTTTGGCCAGATGGGGAACCTTCAAGAAGTCGGGTGCCATTAAGGTTCTGAAAGGCTTCAAGAAGGAGATTTCAAACATGCTGAGCATAATCAACAAACGGAAAAAGACATCGCTCTGTCTCATGATGA…
2854	2023	-	24.126	full	GTTGTTAGTCTACGTGGACCGACAAGAACAGTTTCGACTCGGAAGCTTGCTTAACGTAGTGCTAACAGTTTTTATTAGAGAGCAGATCTCTGATGAACAACCAACGGAAGAAGACGGGAAAACCGTCTATCAATATGCTGAAACGCGTGAGAAACCGTGTGTCAACTGGATCACAGTTGGCGAAGAGATTCTCAAAAGGATTGCTGAACGGCCAGGGACCAATGAAATTGGTCATGGCGTTCATAGCCTTCCTTAGATTTCTGGCCATTCCACCAACAGCAGGAGTTTTGGCCAGATGGGGAACCTTCAAGAAGTCGGGTGCCATTAAGGTTCTGAAAGGCTTCAAGAAGGAGATTTCAAACATGCTGAGCATAATCAACAAACGGAAAAAGACATCGC…
